# Supplementary material for: Long-lived entanglement of molecules in magic-wavelength optical tweezers
Source: Nature. 2025 Jan 15;637(8047):827–32. doi: 10.1038/s41586-024-08365-1 (PMC11754098; doi:10.1038/s41586-024-08365-1)
Supplement: Supplementary file 1 — Source Data Fig. 1 [file 41586_2024_8365_MOESM1_ESM.xlsx]

## Sheet: Panel (a)
Ramsey hold time T (ms)	Molecule 1 P_down	Molecule 1 P_down mean error	Molecule 1 P_down upper error	Molecule 1 P_down lower error	Molecule 2 P_down	Molecule 2 P_down mean error	Molecule 2 P_down upper error	Molecule 2 P_down lower error	FIT Ramsey hold time (ms)	FIT Molecule 1 P_down	FIT Molecule 2 P_down	FIT ZOOM Ramsey hold time (ms)	FIT ZOOM Molecule 1 P_down	FIT ZOOM Molecule 2 P_down
1	0.129032	0.0600456	0.0718053	0.048286	0.4375	0.120303	0.124065	0.116541	0	0.439675	0.340485	0.9	0.157919	0.0804903
1.1429	0.791667	0.0817943	0.06993	0.0936586	0.777778	0.133512	0.104607	0.162418	25	0.382434	0.00113657	0.92449	0.217805	0.126759
1.2857	0.9	0.0959356	0.0581117	0.13376	1	0.0860588	0	0.172118	50	0.32679	0.278845	0.94898	0.284349	0.181716
1.4286	0.625	0.161566	0.147074	0.176058	0.923077	0.0759791	0.0447386	0.10722	75	0.273499	0.829956	0.973469	0.355982	0.244081
1.5714	0.416667	0.13674	0.143345	0.130135	0.3	0.138909	0.157751	0.120068	100	0.223286	0.972755	0.997959	0.431013	0.312404
1.7143	0.125	0.0823779	0.10502	0.0597355	0.0909091	0.088222	0.123598	0.0528464	125	0.176833	0.530902	1.02245	0.507672	0.385094
1.8571	0	0.0315286	0.0630571	0	0	0.05089	0.10178	0	150	0.134772	0.0512356	1.04694	0.58415	0.460458
2	0.461538	0.133167	0.135992	0.130343	0.357143	0.123911	0.133688	0.114134	175	0.0976732	0.126868	1.07143	0.658642	0.536743
31.1429	0.62069	0.0886386	0.0845619	0.0927154	0	0.0639711	0.127942	0	200	0.0660402	0.663652	1.09592	0.729391	0.612172
31.2857	1	0.0239359	0	0.0478717	0.75	0.121131	0.101298	0.140965	225	0.0403013	0.997394	1.12041	0.794728	0.684991
31.4286	0.913043	0.0593441	0.0417804	0.0769079	0.923077	0.0759791	0.0447386	0.10722	250	0.0208043	0.71586	1.1449	0.85311	0.753503
31.5714	0.727273	0.129477	0.109901	0.149053	1	0.05089	0	0.10178	275	0.00781175	0.168062	1.16939	0.90316	0.816114
31.7143	0.0714286	0.0710427	0.100534	0.041551	0.769231	0.113726	0.0939291	0.133522	300	0.00149728	0.031512	1.19388	0.943698	0.871367
31.8571	0	0.0264875	0.0529751	0	0.625	0.161566	0.147074	0.176058	325	0.00194338	0.474116	1.21837	0.973766	0.917976
32	0.235294	0.100713	0.115758	0.0856688	0.125	0.116184	0.159797	0.0725706	350	0.00914024	0.947678	1.24286	0.992655	0.954854
61	0.1	0.0959356	0.13376	0.0581117	0.545455	0.143647	0.139735	0.147559	375	0.0229859	0.867012	1.26735	0.99992	0.981145
61.1429	0.529412	0.117609	0.115939	0.119279	0.285714	0.161128	0.18923	0.133027	400	0.0432879	0.333202	1.29184	0.995389	0.996236
61.2857	0.875	0.116184	0.0725706	0.159797	0	0.0422454	0.0844908	0	425	0.0697657	0.00692919	1.31633	0.979169	0.999776
61.4286	1	0.0192897	0	0.0385794	0.133333	0.0871922	0.110744	0.0636403	450	0.102055	0.290608	1.34082	0.951643	0.991682
61.5714	0.470588	0.117609	0.119279	0.115939	0.727273	0.129477	0.109901	0.149053	475	0.139711	0.831968	1.36531	0.91346	0.972143
61.7143	0.26087	0.0900011	0.100136	0.0798661	1	0.073395	0	0.14679	500	0.182219	0.961579	1.3898	0.865521	0.941613
61.8571	0.0625	0.062866	0.0893636	0.0363683	1	0.0461671	0	0.0923341	525	0.228996	0.520808	1.41429	0.808958	0.900804
62	0.0833333	0.0816475	0.114839	0.0484558	0.5	0.150594	0.150594	0.150594	550	0.279402	0.0559886	1.43878	0.745104	0.850665
121	0	0.0200688	0.0401377	0	0.75	0.105712	0.0906501	0.120773	575	0.332749	0.141116	1.46327	0.675467	0.792363
121.143	0.275862	0.0818269	0.0894006	0.0742532	0.846154	0.0986936	0.0732069	0.12418	600	0.388307	0.668901	1.48776	0.60169	0.727255
121.286	0.764706	0.071968	0.0643143	0.0796216	1	0.0336639	0	0.0673278	625	0.44532	0.985968	1.51224	0.525514	0.656858
121.429	1	0.0200688	0	0.0401377	0.5	0.114667	0.114667	0.114667	650	0.503011	0.70186	1.53673	0.448735	0.582809
121.571	0.740741	0.0831146	0.0743897	0.0918394	0.153846	0.0986936	0.12418	0.0732069	675	0.560594	0.169952	1.56122	0.373166	0.506833
121.714	0.230769	0.0814978	0.091624	0.0713716	0	0.0336639	0.0673278	0	700	0.617288	0.0478547	1.58571	0.30059	0.430698
121.857	0.0714286	0.0494383	0.0644837	0.0343929	0.0666667	0.0667058	0.0946243	0.0387873	725	0.672321	0.484242	1.6102	0.232719	0.356176
122	0	0.0161538	0.0323077	0	0.538462	0.133167	0.130343	0.135992	750	0.724949	0.937828	1.63469	0.171154	0.285002
241	0	0.0192897	0.0385794	0	0.9375	0.062866	0.0363683	0.0893636	775	0.774458	0.848885	1.65918	0.117349	0.218832
241.143	0.26087	0.0900011	0.100136	0.0798661	0.9	0.0674379	0.0479598	0.086916	800	0.820181	0.330074	1.68367	0.072573	0.159208
241.286	0.518519	0.0944127	0.0937419	0.0950834	0.555556	0.113984	0.110999	0.116969	825	0.8615	0.0237923	1.70816	0.0378821	0.107516
241.429	1	0.0200688	0	0.0401377	0.333333	0.108361	0.117319	0.0994037	850	0.897861	0.30661	1.73265	0.0140951	0.0649603
241.571	1	0.0166967	0	0.0333934	0.0833333	0.0816475	0.114839	0.0484558	875	0.928776	0.826212	1.75714	0.00177337	0.0325314
241.714	0.516129	0.0883325	0.0878222	0.0888428	0	0.0461671	0.0923341	0	900	0.953834	0.940346	1.78163	0.00120755	0.0109842
241.857	0.0606061	0.0423589	0.0554932	0.0292245	0.285714	0.117207	0.131878	0.102536	925	0.972704	0.510817	1.80612	0.012411	0.000820047
242	0	0.0118982	0.0237964	0	0.866667	0.0871922	0.0636403	0.110744	950	0.985138	0.0707657	1.83061	0.0351194	0.0022757
581	0.0714286	0.0494383	0.0644837	0.0343929	0	0.0566872	0.113374	0	975	0.990978	0.162818	1.8551	0.0687969	0.0153172
581.143	0.0416667	0.0430246	0.0617868	0.0242624	0	0.073395	0.14679	0	1000	0.990157	0.669862	1.87959	0.112649	0.0396411
581.286	0.318182	0.0973221	0.105366	0.0892778	0.0769231	0.0759791	0.10722	0.0447386	1025	0.982697	0.963954	1.90408	0.165641	0.074681
581.429	0.653846	0.0916642	0.0858811	0.0974473	0.625	0.117529	0.110004	0.125054	1050	0.968712	0.68412	1.92857	0.226522	0.119621
581.571	0.96875	0.032694	0.0182029	0.0471851	0.777778	0.096141	0.0811998	0.111082	1075	0.948403	0.179471	1.95306	0.293856	0.173416
581.714	0.967742	0.0337059	0.0187895	0.0486223	1	0.05089	0	0.10178	1100	0.922058	0.0736226	1.97755	0.366054	0.234813
581.857	0.5	0.104232	0.104232	0.104232	0.714286	0.0966354	0.0867144	0.106556	1125	0.890048	0.49394	2.00204	0.441413	0.302383
582	0.266667	0.11119	0.126145	0.0962347	0.222222	0.133512	0.162418	0.104607	1150	0.852818	0.918377	2.02653	0.518154	0.374553
801	0.387097	0.0861448	0.0897172	0.0825724	0.5	0.166397	0.166397	0.166397	1175	0.810885	0.823966	2.05102	0.594466	0.449643
801.143	0	0.0200688	0.0401377	0	1	0.073395	0	0.14679	1200	0.764828	0.331286	2.07551	0.66855	0.525905
801.286	0.0555556	0.0563719	0.0804088	0.032335	0.833333	0.146924	0.096597	0.197251	1225	0.715282	0.0505895	2.1	0.738657	0.601564
801.429	0.285714	0.0966354	0.106556	0.0867144	0.857143	0.0925937	0.06809	0.117097	1250	0.662928	0.325803	30.9	0.110482	0.166239
801.571	1	0.0251472	0	0.0502943	0.25	0.198065	0.251788	0.144342	1275	0.608483	0.813098	30.9245	0.163087	0.113495
801.714	1	0.0200688	0	0.0401377	0.222222	0.133512	0.162418	0.104607	1300	0.552692	0.910466	30.949	0.223643	0.0697475
801.857	0.590909	0.102548	0.0985271	0.106569	0.2	0.122783	0.151077	0.0944877	1325	0.496316	0.501558	30.9735	0.290719	0.0360157
802	0.28	0.0883231	0.096918	0.0797281	0.25	0.146144	0.175155	0.117133	1350	0.440122	0.0945637	30.998	0.362733	0.0130845
1301	0.852941	0.0604478	0.050234	0.0706616	0.888889	0.0605254	0.0464021	0.0746486	1375	0.384874	0.190555	31.0224	0.437987	0.00148749
1301.14	0.878788	0.0567388	0.0454448	0.0680327	0.75	0.0807176	0.0719734	0.0894617	1400	0.33132	0.666512	31.0469	0.514703	0.00149473
1301.29	0.702703	0.0742718	0.0688801	0.0796635	0.571429	0.105514	0.102209	0.10882	1425	0.280184	0.932814	31.0714	0.591072	0.013106
1301.43	0.285714	0.0690107	0.0740417	0.0639796	0.3125	0.112755	0.124046	0.101464	1450	0.232153	0.663772	31.0959	0.665293	0.0360511
1301.57	0.0416667	0.0296199	0.0390973	0.0201424	0.0555556	0.0563719	0.0804088	0.032335	1475	0.187874	0.195952	31.1204	0.735613	0.0697958
1301.71	0.35	0.0745462	0.0782408	0.0708516	0.28125	0.0784518	0.0851632	0.0717405	1500	0.147938	0.107134	31.1449	0.800374	0.113555
1301.86	0.83871	0.0656094	0.0548784	0.0763404	0.809524	0.0845327	0.0701901	0.0988753	1525	0.112875	0.502628	31.1694	0.858048	0.166309
1302	0.95	0.0510909	0.0291069	0.0730748	0.869565	0.0699511	0.0542605	0.0856416	1550	0.0831499	0.890626	31.1939	0.907273	0.226831
1701	0.0555556	0.0390055	0.0512037	0.0268073	0.722222	0.103192	0.0912449	0.115139	1575	0.0591514	0.793845	31.2184	0.946888	0.293712
1701.14	0.0512821	0.0361433	0.0475273	0.0247593	0.925926	0.0511468	0.0356538	0.0666398	1600	0.0411897	0.336699	31.2429	0.975959	0.365394
1701.29	0.428571	0.082487	0.0844932	0.0804809	0.666667	0.108361	0.0994037	0.117319	1625	0.0294919	0.0855713	31.2673	0.993799	0.44021
1701.43	0.87234	0.0485937	0.0407612	0.0564261	0.590909	0.102548	0.0985271	0.106569	1650	0.024199	0.347002	31.2918	0.999988	0.516418
1701.57	0.978261	0.0230172	0.0126667	0.0333677	0.333333	0.0892109	0.0952492	0.0831725	1675	0.0253643	0.79353	31.3163	0.994379	0.592243
1701.71	0.914286	0.0476446	0.0359744	0.0593148	0.130435	0.0699511	0.0856416	0.0542605	1700	0.032953	0.873847	31.3408	0.977105	0.665922
1701.86	0.5	0.0845068	0.0845068	0.0845068	0.263158	0.0989374	0.111023	0.0868521	1725	0.0468428	0.493553	31.3653	0.948574	0.735738
2081	1	0.0239359	0	0.0478717	0.833333	0.105632	0.0791528	0.132111	1750	0.0668259	0.125819	31.3898	0.909458	0.800066
2081.14	0.363636	0.100404	0.106436	0.0943714	0.538462	0.0959306	0.0944851	0.0973761	1775	0.0926121	0.222605	31.4143	0.86068	0.85741
2081.29	0.621622	0.0787125	0.0754781	0.0819469	0.357143	0.123911	0.133688	0.114134	1800	0.123833	0.659146	31.4388	0.803393	0.906434
2081.43	0.35	0.104226	0.111505	0.0969463	0.235294	0.100713	0.115758	0.0856688	1825	0.160047	0.894537	31.4633	0.738946	0.945997
2081.57	0.027027	0.0284264	0.0411077	0.0157452	0.166667	0.0867554	0.104699	0.0688114	1850	0.200747	0.642024	31.4878	0.668862	0.975178
2081.71	0.878788	0.0567388	0.0454448	0.0680327	0.809524	0.0845327	0.0701901	0.0988753	1875	0.245365	0.218282	31.5122	0.594793	0.993298
2081.86	0.7	0.100291	0.0905828	0.109999	0.714286	0.0966354	0.0867144	0.106556	1900	0.293282	0.146308	31.5367	0.518488	0.999936
2082	0.882353	0.055217	0.0441457	0.0662883	0.875	0.0823779	0.0597355	0.10502	1925	0.343836	0.509859	31.5612	0.441746	0.994936
									1950	0.396332	0.856358	31.5857	0.366379	0.978415
									1975	0.450049	0.760331	31.6102	0.294164	0.950758
									2000	0.504255	0.345873	31.6347	0.226807	0.912608
									2025	0.558211	0.126564	31.6592	0.165895	0.864853
									2050	0.611185	0.369004	31.6837	0.112867	0.808606
									2075	0.662461	0.7688	31.7082	0.068974	0.745175
									2100	0.71135	0.832689	31.7327	0.0352509	0.676037
									2125	0.757195	0.487164	31.7571	0.0124939	0.602801
									2150	0.799386	0.162576	31.7816	0.00123981	0.527172
									2175	0.837364	0.257117	31.8061	0.00175427	0.450911
									2200	0.870629	0.648335	31.8306	0.0140251	0.375792
									2225	0.898747	0.851426	31.8551	0.0377628	0.303565
									2250	0.921357	0.620048	31.8796	0.0724072	0.23591
									2275	0.938173	0.245025	31.9041	0.117141	0.174403
									2300	0.948991	0.188876	31.9286	0.170908	0.120475
									2325	0.953687	0.51536	31.9531	0.232441	0.0753814
									2350	0.952224	0.81765	31.9776	0.300287	0.0401719
									2375	0.944646	0.725273	32.002	0.372845	0.0156662
									2400	0.931082	0.358124	32.0265	0.448403	0.0024346
									2425	0.911742	0.171192	32.051	0.525179	0.00078522
									2450	0.886911	0.390696	32.0755	0.601361	0.0107564
									2475	0.856953	0.740448	32.1	0.675151	0.0321161
									2500	0.822295	0.789274	60.9	0.0706486	0.815958
												60.9245	0.114948	0.753355
												60.949	0.168333	0.684855
												60.9735	0.229544	0.612051
												60.998	0.297136	0.536639
												61.0224	0.369515	0.460375
												61.0469	0.444973	0.385032
												61.0714	0.52173	0.312366
												61.0959	0.597973	0.244068
												61.1204	0.671905	0.181727
												61.1449	0.741781	0.126795
												61.1694	0.805951	0.0805506
												61.1939	0.862903	0.0440697
												61.2184	0.911292	0.0182018
												61.2429	0.949976	0.00354913
												61.2673	0.978042	0.000452675
												61.2918	0.994829	0.00898453
												61.3163	0.99994	0.0289461
												61.3408	0.993255	0.0598727
												61.3653	0.974931	0.101044
												61.3898	0.945401	0.151503
												61.4143	0.905361	0.210074
												61.4388	0.855757	0.275393
												61.4633	0.797758	0.345941
												61.4878	0.732734	0.420075
												61.5122	0.662218	0.496069
												61.5367	0.587875	0.572155
												61.5612	0.511458	0.646561
												61.5857	0.43477	0.717556
												61.6102	0.359622	0.783486
												61.6347	0.287786	0.842817
												61.6592	0.220958	0.894169
												61.6837	0.160714	0.936345
												61.7082	0.108475	0.968364
												61.7327	0.0654744	0.98948
												61.7571	0.0327268	0.999202
												61.7816	0.0110048	0.997305
												61.8061	0.000820933	0.983831
												61.8306	0.00241547	0.959094
												61.8551	0.0157508	0.923671
												61.8796	0.0405122	0.878386
												61.9041	0.0761155	0.824293
												61.9286	0.121721	0.762651
												61.9531	0.176251	0.694896
												61.9776	0.238421	0.622603
												62.002	0.306763	0.547457
												62.0265	0.379665	0.471206
												62.051	0.455405	0.395625
												62.0755	0.532199	0.322474
												62.1	0.608232	0.253456
												120.9	0.0167464	0.317985
												120.924	0.042023	0.390862
												120.949	0.0781057	0.46628
												120.973	0.124143	0.542483
												120.998	0.179049	0.617697
												121.022	0.241529	0.690171
												121.047	0.310106	0.758219
												121.071	0.383165	0.820255
												121.096	0.45898	0.874837
												121.12	0.535763	0.920693
												121.145	0.611703	0.956757
												121.169	0.685006	0.982188
												121.194	0.753944	0.996395
												121.218	0.816891	0.999047
												121.243	0.87236	0.990083
												121.267	0.919043	0.96971
												121.292	0.955838	0.938404
												121.316	0.981878	0.896892
												121.341	0.996547	0.846142
												121.365	0.999501	0.787335
												121.39	0.990668	0.721839
												121.414	0.970257	0.651179
												121.439	0.938751	0.577001
												121.463	0.896892	0.50103
												121.488	0.845668	0.425035
												121.512	0.786288	0.350785
												121.537	0.720153	0.280008
												121.561	0.648823	0.214353
												121.586	0.573982	0.155347
												121.61	0.497395	0.104363
												121.635	0.420869	0.0625894
												121.659	0.346211	0.0309975
												121.684	0.275181	0.0103229
												121.708	0.209457	0.00104686
												121.733	0.150587	0.00338531
												121.757	0.0999627	0.0172838
												121.782	0.0587771	0.0424188
												121.806	0.0280024	0.0782052
												121.831	0.00836481	0.12381
												121.855	0.000327614	0.178172
												121.88	0.00408046	0.240025
												121.904	0.0195348	0.307929
												121.929	0.046326	0.380305
												121.953	0.0838219	0.455466
												121.978	0.131138	0.531664
												122.002	0.187157	0.607125
												122.027	0.250558	0.680093
												122.051	0.319845	0.748868
												122.076	0.393382	0.81185
												122.1	0.469436	0.867573
												580.9	0.652859	0.539604
												580.924	0.578625	0.465127
												580.949	0.502536	0.391462
												580.973	0.426388	0.320325
												580.998	0.351976	0.253369
												581.022	0.281058	0.192155
												581.047	0.215305	0.138108
												581.071	0.15627	0.0924843
												581.096	0.105346	0.0563469
												581.12	0.0637333	0.030537
												581.145	0.032415	0.0156551
												581.169	0.0121297	0.0120477
												581.194	0.00335594	0.0197987
												581.218	0.0063008	0.0387276
												581.243	0.0208948	0.0683938
												581.267	0.0467934	0.108107
												581.292	0.0833858	0.156942
												581.316	0.129808	0.213762
												581.341	0.184966	0.277245
												581.365	0.247556	0.345913
												581.39	0.316104	0.418168
												581.414	0.38899	0.492327
												581.439	0.464495	0.566665
												581.463	0.540839	0.63945
												581.488	0.616218	0.708989
												581.512	0.688855	0.773663
												581.537	0.757036	0.831966
												581.561	0.819152	0.882542
												581.586	0.873738	0.924213
												581.61	0.919504	0.956009
												581.635	0.955373	0.97719
												581.659	0.980496	0.987264
												581.684	0.994282	0.985994
												581.708	0.996405	0.973412
												581.733	0.986815	0.94981
												581.757	0.965739	0.915738
												581.782	0.933673	0.871988
												581.806	0.891374	0.81958
												581.831	0.839841	0.759733
												581.855	0.780289	0.69384
												581.88	0.714123	0.623435
												581.904	0.642906	0.550157
												581.929	0.568316	0.475712
												581.953	0.492114	0.401832
												581.978	0.416099	0.330238
												582.002	0.342063	0.262596
												582.027	0.271755	0.200481
												582.051	0.206831	0.145337
												582.076	0.148826	0.09845
												582.1	0.099106	0.06091
												1700.9	0.174418	0.692522
												1700.92	0.125299	0.744845
												1700.95	0.0850221	0.791467
												1700.97	0.0545366	0.831305
												1701	0.0345622	0.86343
												1701.02	0.0255701	0.887095
												1701.05	0.0277724	0.90175
												1701.07	0.0411172	0.907052
												1701.1	0.0652896	0.902879
												1701.12	0.0997191	0.889328
												1701.14	0.143593	0.866714
												1701.17	0.195877	0.835565
												1701.19	0.255336	0.796605
												1701.22	0.320569	0.750741
												1701.24	0.390035	0.699041
												1701.27	0.462095	0.642708
												1701.29	0.535049	0.583054
												1701.32	0.607177	0.521468
												1701.34	0.676775	0.459383
												1701.37	0.742202	0.398243
												1701.39	0.801914	0.339474
												1701.41	0.854501	0.284441
												1701.44	0.898724	0.234427
												1701.46	0.933539	0.190595
												1701.49	0.958124	0.153966
												1701.51	0.9719	0.125393
												1701.54	0.97454	0.105539
												1701.56	0.965984	0.0948681
												1701.59	0.946432	0.0936276
												1701.61	0.916347	0.101847
												1701.63	0.876438	0.119333
												1701.66	0.827646	0.145681
												1701.68	0.771124	0.180276
												1701.71	0.708205	0.222313
												1701.73	0.640373	0.270813
												1701.76	0.569229	0.324648
												1701.78	0.496452	0.382564
												1701.81	0.423759	0.443213
												1701.83	0.352865	0.505183
												1701.86	0.285443	0.567031
												1701.88	0.223084	0.627319
												1701.9	0.167259	0.684642
												1701.93	0.119285	0.737666
												1701.95	0.0802946	0.785158
												1701.98	0.0512074	0.826011
												1702	0.0327099	0.859275
												1702.03	0.0252383	0.884175
												1702.05	0.028969	0.900133
												1702.08	0.043814	0.906776
												1702.1	0.0694228	0.903951

## Sheet: Panel (b)
Hold time T (ms)	Molecule 1 contrast	Molecule 1 contrast upper error	Molecule 1 contrast upper error	Molecule 1 contrast mean error	Molecule 2 contrast	Molecule 2 contrast upper error	Molecule 2 contrast upper error	Molecule 2 contrast mean error
1.5	1	9.31e-11	0.0592494	0.0296247	1	1.33e-11	0.0337062	0.0168531
31.5714	1	1.54e-11	0.0206588	0.0103294	1	1.52e-11	0.0890963	0.0445481
61.5	1	6.83e-08	0.0301757	0.0150879	0.999948	5.15e-05	0.10235	0.0512005
121.5	1	1.28e-07	0.0177773	0.0088887	1	8.1e-08	0.031605	0.0158025
241.5	0.999998	2.02e-06	0.0190482	0.00952509	1	1.54e-11	0.0794534	0.0397267
581.5	0.998988	0.0010124	0.0330523	0.0170324	1	4.3e-11	0.0659362	0.0329681
801.5	0.999995	4.82e-06	0.054369	0.0271869	0.917329	0.0826709	0.146949	0.11481
1301.5	0.899054	0.070768	0.0721165	0.0714422	0.831903	0.0988307	0.0992743	0.0990525
1701.43	0.99259	0.00740958	0.0464651	0.0269374	0.746855	0.0783972	0.0785684	0.0784828
2081.5	1	2.32e-07	0.262847	0.131424	0.729196	0.162645	0.162956	0.1628

## Sheet: Panel (c)
Delta_magic (MHz)	T2 (s)	T2 error (s)	FIT Delta_magic (MHz)	FIT T2 (s)	FIT T2 double noise (s)	FIT T2 half noise (s)
6.95	14.7955	6.13004	1	95.6951	47.8475	191.39
28.54	3.34955	0.175792	1.49495	64.0122	32.0061	128.024
			1.9899	48.0904	24.0452	96.1808
			2.48485	38.5114	19.2557	77.0228
			2.9798	32.1146	16.0573	64.2292
			3.47475	27.5401	13.7701	55.0803
			3.9697	24.1064	12.0532	48.2128
			4.46465	21.434	10.717	42.8679
			4.9596	19.2949	9.64746	38.5899
			5.45455	17.5441	8.77205	35.0882
			5.94949	16.0846	8.04228	32.1691
			6.44444	14.8492	7.42462	29.6985
			6.93939	13.7901	6.89506	27.5802
			7.43434	12.872	6.43601	25.7441
			7.92929	12.0685	6.03427	24.1371
			8.42424	11.3595	5.67974	22.719
			8.91919	10.7291	5.36456	21.4582
			9.41414	10.165	5.08252	20.3301
			9.90909	9.6573	4.82865	19.3146
			10.404	9.19787	4.59894	18.3957
			10.899	8.78018	4.39009	17.5604
			11.3939	8.39877	4.19938	16.7975
			11.8889	8.04912	4.02456	16.0982
			12.3838	7.72741	3.86371	15.4548
			12.8788	7.43044	3.71522	14.8609
			13.3737	7.15545	3.57772	14.3109
			13.8687	6.90008	3.45004	13.8002
			14.3636	6.66231	3.33116	13.3246
			14.8586	6.44039	3.22019	12.8808
			15.3535	6.23277	3.11639	12.4655
			15.8485	6.03812	3.01906	12.0762
			16.3434	5.85526	2.92763	11.7105
			16.8384	5.68315	2.84157	11.3663
			17.3333	5.52087	2.76043	11.0417
			17.8283	5.3676	2.6838	10.7352
			18.3232	5.22261	2.6113	10.4452
			18.8182	5.08524	2.54262	10.1705
			19.3131	4.95492	2.47746	9.90984
			19.8081	4.83111	2.41556	9.66222
			20.303	4.71334	2.35667	9.42668
			20.798	4.60117	2.30059	9.20234
			21.2929	4.49422	2.24711	8.98844
			21.7879	4.39212	2.19606	8.78425
			22.2828	4.29457	2.14728	8.58913
			22.7778	4.20125	2.10062	8.40249
			23.2727	4.1119	2.05595	8.22379
			23.7677	4.02627	2.01313	8.05254
			24.2626	3.94413	1.97207	7.88827
			24.7576	3.86528	1.93264	7.73057
			25.2525	3.78952	1.89476	7.57905
			25.7475	3.71668	1.85834	7.43335
			26.2424	3.64658	1.82329	7.29316
			26.7374	3.57907	1.78954	7.15815
			27.2323	3.51402	1.75701	7.02805
			27.7273	3.4513	1.72565	6.90259
			28.2222	3.39077	1.69538	6.78154
			28.7172	3.33233	1.66616	6.66466
			29.2121	3.27587	1.63793	6.55174
			29.7071	3.22129	1.61064	6.44258
			30.202	3.1685	1.58425	6.337
			30.697	3.11741	1.55871	6.23482
			31.1919	3.06794	1.53397	6.13589
			31.6869	3.02002	1.51001	6.04004
			32.1818	2.97358	1.48679	5.94715
			32.6768	2.92853	1.46427	5.85707
			33.1717	2.88484	1.44242	5.76968
			33.6667	2.84243	1.42121	5.68485
			34.1616	2.80124	1.40062	5.60249
			34.6566	2.76124	1.38062	5.52248
			35.1515	2.72236	1.36118	5.44472
			35.6465	2.68456	1.34228	5.36912
			36.1414	2.6478	1.3239	5.29559
			36.6364	2.61202	1.30601	5.22405
			37.1313	2.57721	1.2886	5.15441
			37.6263	2.5433	1.27165	5.08661
			38.1212	2.51028	1.25514	5.02057
			38.6162	2.47811	1.23905	4.95622
			39.1111	2.44675	1.22337	4.8935
			39.6061	2.41617	1.20809	4.83234
			40.101	2.38635	1.19318	4.7727
			40.596	2.35726	1.17863	4.71451
			41.0909	2.32886	1.16443	4.65772
			41.5859	2.30114	1.15057	4.60229
			42.0808	2.27408	1.13704	4.54816
			42.5758	2.24764	1.12382	4.49528
			43.0707	2.22181	1.11091	4.44363
			43.5657	2.19657	1.09829	4.39314
			44.0606	2.1719	1.08595	4.34379
			44.5556	2.14777	1.07388	4.29554
			45.0505	2.12417	1.06209	4.24835
			45.5455	2.10109	1.05054	4.20218
			46.0404	2.0785	1.03925	4.157
			46.5354	2.05639	1.0282	4.11279
			47.0303	2.03475	1.01738	4.06951
			47.5253	2.01356	1.00678	4.02712
			48.0202	1.99281	0.996404	3.98562
			48.5152	1.97248	0.986239	3.94496
			49.0101	1.95256	0.976279	3.90512
			49.5051	1.93304	0.966518	3.86607
			50	1.9139	0.956951	3.8278
