# Supplementary material for: Long-lived entanglement of molecules in magic-wavelength optical tweezers
Source: Nature. 2025 Jan 15;637(8047):827–32. doi: 10.1038/s41586-024-08365-1 (PMC11754098; doi:10.1038/s41586-024-08365-1)
Supplement: Supplementary file 2 — Source Data Fig. 2 [file 41586_2024_8365_MOESM2_ESM.xlsx]

## Sheet: Panel (b) upper
Detuning Delta (Hz)	Molecule 1 P_down	Molecule 1 P_down mean error	Molecule 1 P_down upper error	Molecule 1 P_down lower error	Molecule 2 P_down	Molecule 2 P_down mean error	Molecule 2 P_down upper error	Molecule 2 P_down lower error	FIT Detuning Delta (Hz)	FIT Molecule 1 P_down	FIT Molecule 2 P_down
-4.6	1	0.00779229	0	0.0155846	1	0.0104032	0	0.0208065	-5	0.992596	0.986551
-4.1	1	0.00875343	0	0.0175069	1	0.00891044	0	0.0178209	-4.85	0.9965	0.990661
-3.6	0.924528	0.0365378	0.0285982	0.0444773	0.983607	0.0174742	0.00955354	0.0253949	-4.7	0.999214	0.994821
-3.1	1	0.00779229	0	0.0155846	0.959184	0.0290374	0.0197336	0.0383412	-4.55	0.99996	0.998181
-2.6	0.981132	0.0200494	0.0109947	0.029104	0.976744	0.0245762	0.0135498	0.0356025	-4.4	0.998179	0.999907
-2.35	1	0.00733224	0	0.0146645	1	0.0124968	0	0.0249936	-4.25	0.993647	0.999325
-2.1	0.946429	0.0305357	0.0226212	0.0384502	1	0.0101898	0	0.0203797	-4.1	0.986557	0.996046
-1.85	0.966102	0.0242648	0.0164037	0.0321258	1	0.00998503	0	0.0199701	-3.95	0.97754	0.990067
-1.6	0.941176	0.0333931	0.0248147	0.0419716	1	0.0113543	0	0.0227086	-3.8	0.967619	0.981821
-1.35	0.854167	0.0507726	0.0434778	0.0580675	0.895833	0.0441521	0.0359933	0.0523109	-3.65	0.958098	0.972162
-1.1	0.723404	0.0646755	0.0599812	0.0693698	0.837838	0.0602461	0.0512519	0.0692403	-3.5	0.950388	0.962287
-0.85	0.588235	0.0682606	0.0665507	0.0699705	0.5625	0.0708725	0.0695866	0.0721584	-3.35	0.945795	0.95358
-0.6	0.301887	0.0625431	0.0662397	0.0588465	0.403846	0.067412	0.06924	0.0655841	-3.2	0.945288	0.947424
-0.35	0.313725	0.0644111	0.0680214	0.0608008	0.452381	0.0759031	0.0770208	0.0747854	-3.05	0.949289	0.944969
-0.1	0.327273	0.062751	0.0658578	0.0596442	0.425	0.0772125	0.0790596	0.0753654	-2.9	0.957506	0.946912
0.15	0.320755	0.0635753	0.0669197	0.0602309	0.193548	0.0702878	0.0799931	0.0605826	-2.75	0.968837	0.953299
0.4	0.423077	0.0950926	0.0979837	0.0922016	0.35	0.104226	0.111505	0.0969463	-2.6	0.981382	0.963403
0.65	0.652174	0.0695203	0.0662547	0.0727859	0.396226	0.0665759	0.0685119	0.0646398	-2.45	0.992551	0.97568
0.9	0.641509	0.0652925	0.0626524	0.0679327	0.603774	0.0665759	0.0646398	0.0685119	-2.3	0.999279	0.987832
1.15	0.780822	0.0481909	0.0443742	0.0520076	0.573529	0.0595434	0.0584716	0.0606153	-2.15	0.998329	0.996978
1.4	0.878788	0.040145	0.0344515	0.0458386	0.853659	0.0549824	0.0464712	0.0634935	-2	0.986653	0.999916
1.65	0.95	0.0246527	0.0190542	0.0302513	0.903226	0.0376235	0.0311722	0.0440748	-1.85	0.961765	0.993467
1.9	1	0.0118982	0	0.0237964	0.95082	0.0281281	0.0207839	0.0354724	-1.7	0.922103	0.974842
2.15	0.983871	0.0171981	0.00939953	0.0249966	1	0.0118982	0	0.0237964	-1.55	0.867308	0.942018
2.4	0.978261	0.0230172	0.0126667	0.0333677	0.98	0.0212221	0.011654	0.0307903	-1.4	0.798408	0.894061
2.65	1	0.00655788	0	0.0131158	1	0.00586147	0	0.0117229	-1.25	0.717855	0.831354
2.9	1	0.0104032	0	0.0208065	0.972222	0.0291885	0.0161822	0.0421948	-1.1	0.629426	0.755707
3.15	0.931818	0.0384246	0.028712	0.0481372	0.943396	0.0321884	0.0238882	0.0404887	-0.95	0.537969	0.670314
3.4	1	0.0118982	0	0.0237964	0.897959	0.0433157	0.0352783	0.0513531	-0.8	0.449025	0.579578
3.65	0.945205	0.0269246	0.0208593	0.0329899	0.961538	0.0221799	0.0162861	0.0280737	-0.65	0.368367	0.488778
3.9	0.966667	0.0238723	0.0161315	0.0316132	1	0.010858	0	0.021716	-0.5	0.301482	0.403644
4.15	0.983607	0.0174742	0.00955354	0.0253949	1	0.00941718	0	0.0188344	-0.35	0.253073	0.329856
4.4	1	0.00860186	0	0.0172037	1	0.0101898	0	0.0203797	-0.2	0.226618	0.272534
4.65	1	0.00831394	0	0.0166279	1	0.0101898	0	0.0203797	-0.05	0.224044	0.235761
4.9	1	0.0178998	0	0.0357996	1	0.0185688	0	0.0371376	0.1	0.245538	0.2222
5.4	0.983333	0.0177593	0.00971268	0.025806	0.979167	0.0220833	0.0121393	0.0320273	0.25	0.289534	0.232843
5.9	1	0.00682831	0	0.0136566	1	0.00692347	0	0.0138469	0.4	0.352858	0.266912
6.4	1	0.00891044	0	0.0178209	1	0.00891044	0	0.0178209	0.55	0.431035	0.321935
6.9	1	0.00875343	0	0.0175069	1	0.0118982	0	0.0237964	0.7	0.518701	0.393982
7.4	0.983333	0.0177593	0.00971268	0.025806	1	0.00875343	0	0.0175069	0.85	0.610105	0.478037
7.9	1	0.00907318	0	0.0181464	1	0.0101898	0	0.0203797	1	0.699611	0.568458
8.4	1	0.00978829	0	0.0195766	0.981818	0.019337	0.0105952	0.0280788	1.15	0.782191	0.659497
8.9	1	0.0106257	0	0.0212515	1	0.0113543	0	0.0227086	1.3	0.853814	0.745792
9.4	1	0.00860186	0	0.0172037	1	0.0104032	0	0.0208065	1.45	0.911734	0.822819
									1.6	0.95462	0.887221
									1.75	0.982547	0.937015
									1.9	0.996844	0.971648
									2.05	0.999827	0.991906
									2.2	0.994458	0.999695
									2.35	0.983964	0.99773
									2.5	0.971474	0.989163
									2.65	0.959701	0.977213
									2.8	0.950704	0.964815
									2.95	0.945758	0.954349
									3.1	0.945322	0.947457
									3.25	0.949114	0.944963
									3.4	0.956265	0.94691
									3.55	0.965519	0.952671
									3.7	0.975471	0.96114
									3.85	0.984777	0.97095
									4	0.992342	0.980704
									4.15	0.997448	0.989174
									4.3	0.999807	0.99546
									4.45	0.99956	0.999075
									4.6	0.997203	0.999971
									4.75	0.99348	0.998492
									4.9	0.989245	0.995288
									5.05	0.985325	0.991179
									5.2	0.9824	0.98702
									5.35	0.980918	0.983572
									5.5	0.981053	0.981395
									5.65	0.982702	0.980792
									5.8	0.985534	0.981781
									5.95	0.989057	0.984129
									6.1	0.992714	0.987405
									6.25	0.995973	0.991071
									6.4	0.998406	0.994571
									6.55	0.999752	0.997424
									6.7	0.999936	0.999284
									6.85	0.999074	0.999993
									7	0.997432	0.999581
									7.15	0.99538	0.998253
									7.3	0.993317	0.996338
									7.45	0.991613	0.994231
									7.6	0.990551	0.992322
									7.75	0.990286	0.990941
									7.9	0.990834	0.990303
									8.05	0.992076	0.990489
									8.2	0.99379	0.991438
									8.35	0.995691	0.99297
									8.5	0.997482	0.994823
									8.65	0.998902	0.996699
									8.8	0.999767	0.998316
									8.95	0.999993	0.99945
									9.1	0.999605	0.99997
									9.25	0.998723	0.999852
									9.4	0.997541	0.999174
									9.55	0.996288	0.998102
									9.7	0.99519	0.996852
									9.85	0.994433	0.995657
									10	0.994137	0.994725

## Sheet: Panel (b) lower
Detuning Delta (Hz)	P_downdown	P_downdown mean error	P_downdown upper error	P_downdown lower error	P_updown	P_updown mean error	P_updown upper error	P_updown lower error	P_downup	P_downup mean error	P_downup upper error	P_downup lower error	P_upup	P_upup mean error	P_upup upper error	P_upup lower error	FIT Detuning Delta (Hz)	FIT P_downdown	FIT P_updown	FIT P_downup	FIT P_upup
-4.6	1	0.0116199	0	0.0232398	0	0.0116199	0.0232398	0	0	0.0116199	0.0232398	0	0	0.0116199	0.0232398	0	-5	0.987143	0.00639852	0.00626255	0.000196092
-4.1	1	0.0172774	0	0.0345547	0	0.0172774	0.0345547	0	0	0.0172774	0.0345547	0	0	0.0172774	0.0345547	0	-4.85	0.988703	0.00559489	0.00548443	0.000217435
-3.6	0.931034	0.0478398	0.033218	0.0624616	0	0.0166967	0.0333934	0	0.0689655	0.0478398	0.0624616	0.033218	0	0.0166967	0.0333934	0	-4.7	0.990687	0.00454912	0.00444464	0.000319245
-3.1	1	0.0135168	0	0.0270337	0	0.0135168	0.0270337	0	0	0.0135168	0.0270337	0	0	0.0135168	0.0270337	0	-4.55	0.992575	0.00353983	0.00340404	0.00048149
-2.6	0.967742	0.0337059	0.0187895	0.0486223	0	0.0156451	0.0312903	0	0.0322581	0.0337059	0.0486223	0.0187895	0	0.0156451	0.0312903	0	-4.4	0.993697	0.00293422	0.00270339	0.000665591
-2.35	1	0.0192897	0	0.0385794	0	0.0192897	0.0385794	0	0	0.0192897	0.0385794	0	0	0.0192897	0.0385794	0	-4.25	0.993421	0.00307578	0.00265383	0.000849529
-2.1	1	0.0239359	0	0.0478717	0	0.0239359	0.0478717	0	0	0.0239359	0.0478717	0	0	0.0239359	0.0478717	0	-4.1	0.991397	0.00413905	0.0034005	0.00106308
-1.85	0.969697	0.0317411	0.0176519	0.0458303	0	0.0147182	0.0294363	0	0	0.0147182	0.0294363	0	0.030303	0.0317411	0.0458303	0.0176519	-3.95	0.987772	0.00601096	0.00481823	0.00139848
-1.6	1	0.0264875	0	0.0529751	0	0.0264875	0.0529751	0	0	0.0264875	0.0529751	0	0	0.0264875	0.0529751	0	-3.8	0.983256	0.00826356	0.00650017	0.00198026
-1.35	0.961538	0.0398755	0.0223984	0.0573526	0	0.0185688	0.0371376	0	0.0384615	0.0398755	0.0573526	0.0223984	0	0.0185688	0.0371376	0	-3.65	0.978975	0.0102555	0.0078703	0.00289945
-1.1	0.9375	0.062866	0.0363683	0.0893636	0	0.0296478	0.0592957	0	0.0625	0.062866	0.0893636	0.0363683	0	0.0296478	0.0592957	0	-3.5	0.976115	0.0113465	0.00839747	0.0041411
-0.85	0.911765	0.0489483	0.0370144	0.0608821	0.0588235	0.0411789	0.0539861	0.0283718	0.0294118	0.030842	0.0445509	0.0171332	0	0.0142947	0.0285894	0	-3.35	0.975466	0.0111522	0.007834	0.00554771
-0.6	0.92	0.0549428	0.0384749	0.0714107	0	0.0192897	0.0385794	0	0.04	0.0413903	0.0594875	0.0232932	0.04	0.0413903	0.0594875	0.0232932	-3.2	0.977042	0.00973305	0.00637291	0.00685179
-0.35	0.92	0.0549428	0.0384749	0.0714107	0	0.0192897	0.0385794	0	0.08	0.0549428	0.0714107	0.0384749	0	0.0192897	0.0385794	0	-3.05	0.979963	0.00762102	0.00463565	0.00778036
-0.1	0.764706	0.100713	0.0856688	0.115758	0.117647	0.0780615	0.0998414	0.0562816	0	0.0279788	0.0559575	0	0.117647	0.0780615	0.0998414	0.0562816	-2.9	0.982693	0.00564865	0.00346562	0.00819255
0.15	0.888889	0.0605254	0.0464021	0.0746486	0	0.0178998	0.0357996	0	0.0740741	0.0511468	0.0666398	0.0356538	0.037037	0.0384675	0.0553651	0.0215699	-2.75	0.983601	0.00462745	0.00358907	0.00818295
0.4	0.875	0.0823779	0.0597355	0.10502	0.125	0.0823779	0.10502	0.0597355	0	0.0296478	0.0592957	0	0	0.0296478	0.0592957	0	-2.6	0.981639	0.00500021	0.00527722	0.00808382
0.65	0.851852	0.0679484	0.0551815	0.0807153	0	0.0178998	0.0357996	0	0.148148	0.0679484	0.0807153	0.0551815	0	0.0178998	0.0357996	0	-2.45	0.976882	0.00661914	0.00816335	0.0083359
0.9	0.95	0.0510909	0.0291069	0.0730748	0.05	0.0510909	0.0730748	0.0291069	0	0.0239359	0.0478717	0	0	0.0239359	0.0478717	0	-2.3	0.970649	0.00876473	0.0113213	0.00926519
1.15	0.878788	0.0567388	0.0454448	0.0680327	0.0606061	0.0423589	0.0554932	0.0292245	0.030303	0.0317411	0.0458303	0.0176519	0.030303	0.0317411	0.0458303	0.0176519	-2.15	0.965112	0.0104239	0.0136058	0.0108584
1.4	0.62963	0.0913271	0.0866311	0.0960231	0.148148	0.0679484	0.0807153	0.0551815	0.185185	0.0739992	0.0854158	0.0625825	0.037037	0.0384675	0.0553651	0.0215699	-2	0.962462	0.0107348	0.0141425	0.0126612
1.65	0.666667	0.0775814	0.0730275	0.0821352	0.111111	0.0524039	0.06305	0.0417577	0.222222	0.0686252	0.0762184	0.0610319	0	0.0135168	0.0270337	0	-1.85	0.963929	0.00941853	0.0127691	0.0138834
1.9	0.421053	0.110415	0.114441	0.10639	0.263158	0.0989374	0.111023	0.0868521	0.315789	0.104194	0.113591	0.0947976	0	0.0251472	0.0502943	0	-1.7	0.969042	0.00700752	0.0102318	0.0137189
2.15	0.346154	0.0916642	0.0974473	0.0858811	0.153846	0.0702543	0.0832857	0.057223	0.461538	0.0959306	0.0973761	0.0944851	0.0384615	0.0398755	0.0573526	0.0223984	-1.55	0.97545	0.00475051	0.00802251	0.0117768
2.4	0.142857	0.07584	0.0924031	0.0592769	0.428571	0.105514	0.10882	0.102209	0.428571	0.105514	0.10882	0.102209	0	0.0228359	0.0456717	0	-1.4	0.979468	0.00420092	0.00788575	0.00844522
2.65	0.0714286	0.0401523	0.0502438	0.0300607	0.380952	0.0740869	0.0768814	0.0712925	0.547619	0.0759031	0.0747854	0.0770208	0	0.0116199	0.0232398	0	-1.25	0.977205	0.00663105	0.011162	0.00500209
2.9	0.192308	0.0764326	0.0880097	0.0648556	0.384615	0.0936793	0.0980162	0.0893424	0.423077	0.0950926	0.0979837	0.0922016	0	0.0185688	0.0371376	0	-1.1	0.965928	0.0124957	0.0182175	0.00335855
3.15	0.375	0.096895	0.101975	0.0918149	0.291667	0.0911544	0.0996238	0.082685	0.333333	0.0944263	0.101201	0.087652	0	0.0200688	0.0401377	0	-0.95	0.945184	0.0211602	0.0281875	0.00546813
3.4	0.576923	0.0950926	0.0922016	0.0979837	0.269231	0.0856465	0.0943238	0.0769692	0.153846	0.0702543	0.0832857	0.057223	0	0.0185688	0.0371376	0	-0.8	0.917258	0.0310118	0.0391501	0.0125805
3.65	0.358974	0.0758975	0.0794586	0.0723363	0.230769	0.0668459	0.0736475	0.0600443	0.410256	0.0777892	0.0800552	0.0755232	0	0.0124968	0.0249936	0	-0.65	0.886777	0.0399256	0.0486833	0.0246144
3.9	0.625	0.084324	0.08049	0.088158	0.1875	0.0683944	0.077988	0.0588007	0.1875	0.0683944	0.077988	0.0588007	0	0.0151675	0.030335	0	-0.5	0.859552	0.045921	0.0546116	0.0399152
4.15	0.807692	0.0764326	0.0648556	0.0880097	0.115385	0.0626377	0.0771298	0.0481457	0.0769231	0.0529772	0.0689437	0.0370107	0	0.0185688	0.0371376	0	-0.35	0.84101	0.0477707	0.0556784	0.0555407
4.4	0.863636	0.0727783	0.0566582	0.0888984	0.0909091	0.0618186	0.0799817	0.0436555	0.0454545	0.0467128	0.0669607	0.0264648	0	0.0218325	0.043665	0	-0.2	0.834701	0.0453567	0.0519155	0.068027
4.65	0.904762	0.0645069	0.0457066	0.0833073	0	0.0228359	0.0456717	0	0.0952381	0.0645069	0.0833073	0.0457066	0	0.0228359	0.0456717	0	-0.05	0.841327	0.0396676	0.0446052	0.0744
4.9	0.933333	0.0667058	0.0387873	0.0946243	0	0.0315286	0.0630571	0	0.0666667	0.0667058	0.0946243	0.0387873	0	0.0315286	0.0630571	0	0.1	0.858552	0.0324766	0.0358829	0.0730885
5.4	0.9375	0.062866	0.0363683	0.0893636	0.0625	0.062866	0.0893636	0.0363683	0	0.0296478	0.0592957	0	0	0.0296478	0.0592957	0	0.25	0.88157	0.025851	0.0281601	0.0644186
5.9	0.9	0.054959	0.0418536	0.0680644	0.0333333	0.0347824	0.0501496	0.0194152	0.0666667	0.0463411	0.0605615	0.0321208	0	0.0161538	0.0323077	0	0.4	0.904215	0.0216893	0.023586	0.05051
6.4	0.939394	0.0423589	0.0292245	0.0554932	0.0606061	0.0423589	0.0554932	0.0292245	0	0.0147182	0.0294363	0	0	0.0147182	0.0294363	0	0.55	0.920225	0.0214371	0.0237246	0.0346138
6.9	0.966667	0.0347824	0.0194152	0.0501496	0	0.0161538	0.0323077	0	0.0333333	0.0347824	0.0501496	0.0194152	0	0.0161538	0.0323077	0	0.7	0.924329	0.026038	0.0295062	0.0201268
7.4	1	0.0172774	0	0.0345547	0	0.0172774	0.0345547	0	0	0.0172774	0.0345547	0	0	0.0172774	0.0345547	0	0.85	0.912919	0.0360627	0.0413918	0.00962668
7.9	0.928571	0.0494383	0.0343929	0.0644837	0	0.0172774	0.0345547	0	0.0714286	0.0494383	0.0644837	0.0343929	0	0.0172774	0.0345547	0	1	0.884261	0.0518872	0.0596038	0.00424828
8.4	1	0.0135168	0	0.0270337	0	0.0135168	0.0270337	0	0	0.0135168	0.0270337	0	0	0.0135168	0.0270337	0	1.15	0.838359	0.0737903	0.0842725	0.00357871
8.9	0.966667	0.0347824	0.0194152	0.0501496	0.0333333	0.0347824	0.0501496	0.0194152	0	0.0161538	0.0323077	0	0	0.0161538	0.0323077	0	1.3	0.776644	0.101897	0.115407	0.00605213
9.4	1	0.0138949	0	0.0277898	0	0.0138949	0.0277898	0	0	0.0138949	0.0277898	0	0	0.0138949	0.0277898	0	1.45	0.701666	0.135984	0.152701	0.00964856
																	1.6	0.616873	0.175237	0.195274	0.0126165
																	1.75	0.526479	0.218085	0.241471	0.0139649
																	1.9	0.435341	0.262212	0.288853	0.0135942
																	2.05	0.348763	0.304763	0.334394	0.012081
																	2.2	0.272172	0.342702	0.374853	0.0102728
																	2.35	0.210673	0.373229	0.407225	0.0088723
																	2.5	0.16855	0.394135	0.429127	0.00818786
																	2.65	0.148809	0.404028	0.439063	0.00809971
																	2.8	0.152853	0.402412	0.436518	0.0082165
																	2.95	0.180343	0.389634	0.421911	0.00811192
																	3.1	0.229252	0.366765	0.396457	0.00752553
																	3.25	0.29609	0.33546	0.362004	0.006447
																	3.4	0.376257	0.297808	0.320859	0.00507587
																	3.55	0.464474	0.256201	0.275626	0.00369839
																	3.7	0.555245	0.213167	0.229033	0.00255397
																	3.85	0.643319	0.171195	0.183734	0.00175219
																	4	0.724108	0.132527	0.142099	0.00126588
																	4.15	0.794039	0.0989578	0.106019	0.000984306
																	4.3	0.850783	0.071686	0.0767434	0.000787852
																	4.45	0.893359	0.0512317	0.054805	0.000603977
																	4.6	0.92209	0.0374515	0.0400357	0.000423049
																	4.75	0.93842	0.0296359	0.0316671	0.000277001
																	4.9	0.944639	0.0266649	0.0284945	0.000201403
																	5.05	0.943539	0.0271885	0.0290676	0.000205325
																	5.2	0.938058	0.0298015	0.0318771	0.00026352
																	5.35	0.93096	0.0331934	0.0355158	0.000330661
																	5.5	0.924568	0.036263	0.0388031	0.000365544
																	5.65	0.920584	0.0381972	0.0408692	0.000350102
																	5.8	0.919993	0.0385132	0.0411999	0.000293572
																	5.95	0.923071	0.0370646	0.039642	0.00022218
																	6.1	0.929459	0.0340108	0.0363682	0.000162354
																	6.25	0.938313	0.0297521	0.0318073	0.000127364
																	6.4	0.9485	0.0248389	0.0265472	0.000114031
																	6.55	0.958796	0.019869	0.0212256	0.000108997
																	6.7	0.968086	0.0153888	0.0164255	9.93e-05
																	6.85	0.975511	0.0118159	0.0125933	8.02e-05
																	7	0.980563	0.009392	0.00998827	5.68e-05
																	7.15	0.983122	0.00816991	0.00866884	3.89e-05
																	7.3	0.983425	0.00803114	0.00851005	3.4e-05
																	7.45	0.981988	0.00872492	0.00924509	4.23e-05
																	7.6	0.979503	0.00991988	0.0105203	5.72e-05
																	7.75	0.976717	0.0112595	0.0119545	6.93e-05
																	7.9	0.974319	0.0124146	0.013195	7.18e-05
																	8.05	0.972845	0.0131264	0.0139648	6.37e-05
																	8.2	0.972617	0.0132381	0.014095	4.96e-05
																	8.35	0.973715	0.0127083	0.0135403	3.62e-05
																	8.5	0.97599	0.0116075	0.0123744	2.82e-05
																	8.65	0.97911	0.0100964	0.0107677	2.62e-05
																	8.8	0.98263	0.00839212	0.0089507	2.72e-05
																	8.95	0.986075	0.00672685	0.00717089	2.72e-05
																	9.1	0.989017	0.00530859	0.00565057	2.39e-05
																	9.25	0.991139	0.00428945	0.00455321	1.81e-05
																	9.4	0.992278	0.00374674	0.00396301	1.26e-05
																	9.55	0.992432	0.00367812	0.00387937	1.04e-05
																	9.7	0.991753	0.00400964	0.004225	1.25e-05
																	9.85	0.990504	0.00461357	0.00486478	1.73e-05
																	10	0.989014	0.00533243	0.00563118	2.2e-05

## Sheet: Panel (c) upper
Pulse time (ms)	Molecule 1 P_down	Molecule 1 P_down mean error	Molecule 1 P_down upper error	Molecule 1 P_down lower error	FIT Pulse time (ms)	FIT Molecule 1 P_down
1	1	0.0361092	0	0.0722184	1	1
20	1	0.0209136	0	0.0418271	18.99	0.99806
50	0.928571	0.0710427	0.041551	0.100534	36.98	0.992256
75	1	0.00673572	0	0.0134714	54.97	0.982632
100.9	1	0.0279788	0	0.0559575	72.96	0.969264
120	0.935484	0.0449333	0.0310936	0.0587729	90.95	0.952255
150	0.944444	0.0563719	0.032335	0.0804088	108.94	0.931736
200.8	0.8	0.101219	0.0819763	0.120462	126.93	0.907868
220	0.69697	0.0789536	0.0730909	0.0848164	144.92	0.880835
300.7	0.692308	0.123825	0.109694	0.137955	162.91	0.850847
350	0.571429	0.127766	0.122879	0.132653	180.9	0.818137
400.6	0.538462	0.133167	0.130343	0.135992	198.89	0.782958
420	0.354839	0.084655	0.0892484	0.0800616	216.88	0.745584
435	0.415094	0.0670629	0.0686469	0.0654789	234.87	0.706305
450	0.5	0.150594	0.150594	0.150594	252.86	0.665425
500.5	0.0555556	0.0563719	0.0804088	0.032335	270.85	0.623261
600.4	0.0666667	0.0667058	0.0946243	0.0387873	288.84	0.580141
620	0.157895	0.0827907	0.10027	0.0653111	306.83	0.536399
650	0	0.0361092	0.0722184	0	324.82	0.492374
675	0	0.0118982	0.0237964	0	342.81	0.448409
700.3	0	0.05089	0.10178	0	360.8	0.404844
720	0.0322581	0.0337059	0.0486223	0.0187895	378.79	0.362017
800.2	0.0833333	0.0816475	0.114839	0.0484558	396.78	0.320262
900.1	0.454545	0.143647	0.147559	0.139735	414.77	0.2799
915	0.348837	0.0719021	0.0753692	0.068435	432.76	0.241247
1000	0.357143	0.123911	0.133688	0.114134	450.75	0.204601
1020	0.461538	0.0959306	0.0973761	0.0944851	468.74	0.170247
1035	0.520833	0.0713637	0.0709351	0.0717924	486.73	0.138451
1050	0.538462	0.133167	0.130343	0.135992	504.72	0.109461
1150	0.857143	0.0925937	0.06809	0.117097	522.71	0.0835013
1155	0.932203	0.0330044	0.0257344	0.0402745	540.7	0.060773
1220	0.925926	0.0511468	0.0356538	0.0666398	558.69	0.0414526
1250	0.833333	0.105632	0.0791528	0.132111	576.68	0.0256901
1320	1	0.0200688	0	0.0401377	594.67	0.0136079
1350	1	0.0336639	0	0.0673278	612.66	0.00529948
1395	0.928571	0.0401523	0.0300607	0.0502438	630.65	0.000829505
1420	1	0.0209136	0	0.0418271	648.64	0.000232598
1450	0.7	0.138909	0.120068	0.157751	666.63	0.00351339
1515	0.846154	0.0574961	0.0487453	0.0662468	684.62	0.0106464
1520	0.85	0.0791659	0.0621484	0.0961833	702.61	0.0215764
1550	0.692308	0.123825	0.109694	0.137955	720.6	0.0362184
1635	0.62	0.0679922	0.0656207	0.0703637	738.59	0.054459
1755	0.354839	0.084655	0.0892484	0.0800616	756.58	0.0761565
1875	0.30303	0.0789536	0.0848164	0.0730909	774.57	0.101143
					792.56	0.129223
					810.55	0.160181
					828.54	0.193775
					846.53	0.229746
					864.52	0.267813
					882.51	0.307682
					900.5	0.349043
					918.49	0.391575
					936.48	0.434949
					954.47	0.478827
					972.46	0.52287
					990.45	0.566735
					1008.44	0.610082
					1026.43	0.652575
					1044.42	0.693885
					1062.41	0.73369
					1080.4	0.771682
					1098.39	0.807565
					1116.38	0.841063
					1134.37	0.871914
					1152.36	0.899879
					1170.35	0.924742
					1188.34	0.946309
					1206.33	0.964414
					1224.32	0.978914
					1242.31	0.989699
					1260.3	0.996685
					1278.29	0.999816
					1296.28	0.99907
					1314.27	0.994451
					1332.26	0.985996
					1350.25	0.97377
					1368.24	0.957868
					1386.23	0.938413
					1404.22	0.915557
					1422.21	0.889476
					1440.2	0.860373
					1458.19	0.828475
					1476.18	0.794027
					1494.17	0.757299
					1512.16	0.718573
					1530.15	0.678152
					1548.14	0.636349
					1566.13	0.593488
					1584.12	0.549901
					1602.11	0.505927
					1620.1	0.461908
					1638.09	0.418183
					1656.08	0.375094
					1674.07	0.332974
					1692.06	0.292149
					1710.05	0.252938
					1728.04	0.215643
					1746.03	0.180555
					1764.02	0.147945
					1782.01	0.118067
					1800	0.0911521

## Sheet: Panel (c) lower
Pulse time t (ms)	P_downdown	P_downdown mean error	P_downdown upper error	P_downdown lower error	FIT Pulse time t (ms)	FIT P_downdown
1	1	0.0101898	0	0.0203797	1	1
26	1	0.00860186	0	0.0172037	18.99	0.996125
51	0.982456	0.0186735	0.0102236	0.0271233	36.98	0.984588
76	0.956522	0.0308578	0.0210132	0.0407023	54.97	0.96564
101	0.945455	0.0310675	0.0230283	0.0391066	72.96	0.93968
126	0.72973	0.0722107	0.0660994	0.0783219	90.95	0.907228
151	0.803279	0.0506447	0.0457191	0.0555704	108.94	0.868899
176	0.717391	0.0657859	0.0611201	0.0704518	126.93	0.825386
201	0.642857	0.0634972	0.0609732	0.0660212	144.92	0.777452
226	0.583333	0.0704399	0.0687253	0.0721545	162.91	0.725926
251	0.681818	0.0695091	0.0654321	0.0735861	180.9	0.671707
276	0.433333	0.0890071	0.0911853	0.0868289	198.89	0.615758
301	0.535714	0.0926023	0.0913539	0.0938507	216.88	0.559093
326	0.384615	0.0668477	0.0690413	0.0646541	234.87	0.502755
351	0.394737	0.0782952	0.081022	0.0755684	252.86	0.447787
376	0.145833	0.0507726	0.0580675	0.0434778	270.85	0.395194
401	0.137255	0.0480675	0.0551051	0.04103	288.84	0.345918
426	0.176471	0.0648903	0.0742493	0.0555313	306.83	0.300812
451	0.189189	0.0638931	0.0721654	0.0556208	324.82	0.260635
476	0.162791	0.0560143	0.0637555	0.0482731	342.81	0.226041
501	0.352941	0.0808442	0.0850943	0.0765941	360.8	0.197582
526	0.439024	0.0765798	0.0780454	0.0751142	378.79	0.175705
551	0.162162	0.0602461	0.0692403	0.0512519	396.78	0.160751
576	0.292683	0.0703211	0.0753054	0.0653368	414.77	0.152941
601	0.571429	0.082487	0.0804809	0.0844932	432.76	0.152374
626	0.46875	0.0868622	0.0878206	0.0859038	450.75	0.15901
651	0.568182	0.0738454	0.0723168	0.0753741	468.74	0.172678
676	0.555556	0.0816925	0.0801748	0.0832102	486.73	0.193071
701	0.793103	0.0743956	0.064487	0.0843043	504.72	0.219765
726	0.864865	0.0560289	0.0463113	0.0657465	522.71	0.252229
751	0.933333	0.0463411	0.0321208	0.0605615	540.7	0.289845
776	0.8	0.0670199	0.0585874	0.0754525	558.69	0.331916
801	0.806452	0.0702878	0.0605826	0.0799931	576.68	0.377681
826	0.878788	0.0567388	0.0454448	0.0680327	594.67	0.426325
851	0.914286	0.0476446	0.0359744	0.0593148	612.66	0.476984
876	0.861111	0.0574293	0.0475493	0.0673093	630.65	0.528764
901	0.827586	0.0695582	0.0584796	0.0806368	648.64	0.580751
926	0.833333	0.0675274	0.0566222	0.0784325	666.63	0.63204
951	0.823529	0.0648903	0.0555313	0.0742493	684.62	0.681751
976	0.84375	0.0637954	0.0532382	0.0743525	702.61	0.729049
1001	0.727273	0.0765725	0.069807	0.0833381	720.6	0.773167
1026	0.55	0.108549	0.106123	0.110975	738.59	0.813407
1051	0.774194	0.0742476	0.0655663	0.0829288	756.58	0.849149
1076	0.777778	0.0789912	0.0689214	0.089061	774.57	0.879853
					792.56	0.905058
					810.55	0.924389
					828.54	0.937565
					846.53	0.944409
					864.52	0.944857
					882.51	0.938967
					900.5	0.926917
					918.49	0.908999
					936.48	0.8856
					954.47	0.857194
					972.46	0.824316
					990.45	0.787555
					1008.44	0.747546
					1026.43	0.70496
					1044.42	0.66051
					1062.41	0.614936
					1080.4	0.569005
					1098.39	0.523494
					1116.38	0.479168
					1134.37	0.436765
					1152.36	0.396971
					1170.35	0.360412
					1188.34	0.327635
					1206.33	0.299115
					1224.32	0.275248
					1242.31	0.256355
					1260.3	0.242681
					1278.29	0.234396
					1296.28	0.231588
					1314.27	0.234256
					1332.26	0.242307
					1350.25	0.255553
					1368.24	0.273717
					1386.23	0.296436
					1404.22	0.323275
					1422.21	0.353741
					1440.2	0.387295
					1458.19	0.423361
					1476.18	0.461339
					1494.17	0.500609
					1512.16	0.540535
					1530.15	0.580479
					1548.14	0.619804
					1566.13	0.657887
					1584.12	0.69413
					1602.11	0.727973
					1620.1	0.758903
					1638.09	0.786463
					1656.08	0.810259
					1674.07	0.829964
					1692.06	0.845316
					1710.05	0.856127
					1728.04	0.862278
					1746.03	0.863726
					1764.02	0.860499
					1782.01	0.852699
					1800	0.8405
