# Supplementary material for: Long-lived entanglement of molecules in magic-wavelength optical tweezers
Source: Nature. 2025 Jan 15;637(8047):827–32. doi: 10.1038/s41586-024-08365-1 (PMC11754098; doi:10.1038/s41586-024-08365-1)
Supplement: Supplementary file 3 — Source Data Fig. 3 [file 41586_2024_8365_MOESM3_ESM.xlsx]

## Sheet: Panel (a)
Hold time (s)	P_down	P_down mean error	P_down upper error	P_down lower error	P_up	P_up mean error	P_up upper error	P_up lower error	P_down->up	P_down->up mean error	P_down->up upper error	P_down->up lower error	P_up->down	P_up->down mean error	P_up->down upper error	P_up->down lower error	FIT Hold time (s)	FIT P_down / P_up	FIT P_down / P_up error
0.001	0.524735	0.0209724	0.0209287	0.021016	0.528571	0.0243288	0.0242608	0.0243967	0.00176678	0.00191817	0.00280626	0.00103008	0.00476191	0.00349751	0.00468209	0.00231292	-0.01	0.523079	0.0141408
0.1	0.555556	0.0330541	0.0328079	0.0333004	0.534247	0.033631	0.0334751	0.033787	0	0.00220047	0.00440094	0	0.00456621	0.00494007	0.00721815	0.00266199	-0.00449	0.522187	0.0140825
0.2	0.551351	0.0364685	0.0361918	0.0367452	0.490566	0.0342533	0.0342977	0.0342089	0	0.00267433	0.00534866	0	0.00471698	0.00510222	0.00745457	0.00274987	0.00102	0.521297	0.0140245
0.3	0.511962	0.0344934	0.0344363	0.0345504	0.402516	0.0274585	0.0277645	0.0271525	0	0.00236832	0.00473665	0	0	0.00155845	0.00311689	0	0.00653	0.520408	0.0139669
0.4	0.504167	0.0322067	0.0321894	0.032224	0.38961	0.0277436	0.0281014	0.0273859	0.00416667	0.00451008	0.00659106	0.00242909	0	0.00160892	0.00321784	0	0.01204	0.519521	0.0139095
0.5	0.491525	0.0265334	0.0265573	0.0265095	0.393443	0.031212	0.0316476	0.0307763	0	0.00140029	0.00280058	0	0	0.00202964	0.00405929	0	0.01755	0.518635	0.0138525
1	0.409722	0.0204736	0.0206302	0.020317	0.335766	0.0284824	0.0290805	0.0278843	0.00173611	0.00188494	0.00275769	0.0010122	0	0.00180802	0.00361605	0	0.02306	0.517751	0.0137958
1.5	0.359551	0.0505981	0.0521657	0.0490306	0.239316	0.0278474	0.0289587	0.0267361	0	0.00553492	0.0110698	0	0	0.0021161	0.00423221	0	0.02857	0.516869	0.0137395
2	0.303371	0.0484907	0.0506854	0.0462959	0.30855	0.028116	0.0288262	0.0274059	0	0.00553492	0.0110698	0	0	0.00184154	0.00368308	0	0.03408	0.515988	0.0136834
2.5	0.2	0.0389206	0.0417623	0.0360789	0.238938	0.0231352	0.023904	0.0223664	0	0.00469749	0.00939497	0	0.00294985	0.00319785	0.00467593	0.00171977	0.03959	0.515108	0.0136277
3	0.226415	0.040513	0.0430801	0.037946	0.16338	0.01961	0.0205567	0.0186632	0	0.00465348	0.00930696	0	0	0.00139636	0.00279271	0	0.0451	0.51423	0.0135723
3.5	0.208226	0.0205697	0.0213187	0.0198208	0.185328	0.024118	0.0253304	0.0229057	0	0.00127454	0.00254909	0	0	0.00191244	0.00382487	0	0.05061	0.513353	0.0135172
4	0.164384	0.0306257	0.0329158	0.0283357	0.141066	0.0194804	0.0206037	0.0183571	0	0.00338506	0.00677012	0	0	0.00155357	0.00310714	0	0.05612	0.512478	0.0134624
5	0.103704	0.0262523	0.0291769	0.0233277	0.14554	0.0170792	0.0179102	0.0162482	0	0.00365936	0.00731872	0	0	0.00116404	0.00232808	0	0.06163	0.511605	0.0134079
																	0.06714	0.510733	0.0133538
																	0.07265	0.509862	0.0133
																	0.07816	0.508993	0.0132465
																	0.08367	0.508125	0.0131933
																	0.08918	0.507259	0.0131405
																	0.09469	0.506394	0.013088
																	0.1002	0.505531	0.0130357
																	0.10571	0.504669	0.0129839
																	0.11122	0.503809	0.0129323
																	0.11673	0.50295	0.012881
																	0.12224	0.502093	0.0128301
																	0.12775	0.501237	0.0127795
																	0.13326	0.500382	0.0127292
																	0.13877	0.499529	0.0126793
																	0.14428	0.498678	0.0126296
																	0.14979	0.497828	0.0125803
																	0.1553	0.496979	0.0125313
																	0.16081	0.496132	0.0124826
																	0.16632	0.495286	0.0124342
																	0.17183	0.494442	0.0123862
																	0.17734	0.493599	0.0123385
																	0.18285	0.492757	0.0122911
																	0.18836	0.491917	0.012244
																	0.19387	0.491079	0.0121972
																	0.19938	0.490242	0.0121508
																	0.20489	0.489406	0.0121047
																	0.2104	0.488572	0.0120589
																	0.21591	0.487739	0.0120134
																	0.22142	0.486907	0.0119682
																	0.22693	0.486077	0.0119234
																	0.23244	0.485249	0.0118789
																	0.23795	0.484422	0.0118346
																	0.24346	0.483596	0.0117908
																	0.24897	0.482771	0.0117472
																	0.25448	0.481948	0.011704
																	0.25999	0.481127	0.011661
																	0.2655	0.480307	0.0116184
																	0.27101	0.479488	0.0115761
																	0.27652	0.47867	0.0115342
																	0.28203	0.477854	0.0114925
																	0.28754	0.47704	0.0114512
																	0.29305	0.476227	0.0114102
																	0.29856	0.475415	0.0113695
																	0.30407	0.474604	0.0113291
																	0.30958	0.473795	0.0112891
																	0.31509	0.472988	0.0112493
																	0.3206	0.472181	0.0112099
																	0.32611	0.471376	0.0111708
																	0.33162	0.470573	0.011132
																	0.33713	0.469771	0.0110935
																	0.34264	0.46897	0.0110554
																	0.34815	0.46817	0.0110176
																	0.35366	0.467372	0.01098
																	0.35917	0.466576	0.0109428
																	0.36468	0.46578	0.010906
																	0.37019	0.464986	0.0108694
																	0.3757	0.464194	0.0108331
																	0.38121	0.463402	0.0107972
																	0.38672	0.462612	0.0107616
																	0.39223	0.461824	0.0107263
																	0.39774	0.461036	0.0106913
																	0.40325	0.460251	0.0106566
																	0.40876	0.459466	0.0106222
																	0.41427	0.458683	0.0105882
																	0.41978	0.457901	0.0105545
																	0.42529	0.45712	0.010521
																	0.4308	0.456341	0.0104879
																	0.43631	0.455563	0.0104551
																	0.44182	0.454786	0.0104226
																	0.44733	0.454011	0.0103905
																	0.45284	0.453237	0.0103586
																	0.45835	0.452465	0.0103271
																	0.46386	0.451693	0.0102958
																	0.46937	0.450923	0.0102649
																	0.47488	0.450155	0.0102343
																	0.48039	0.449387	0.0102039
																	0.4859	0.448621	0.0101739
																	0.49141	0.447856	0.0101442
																	0.49692	0.447093	0.0101149
																	0.50243	0.446331	0.0100858
																	0.50794	0.44557	0.010057
																	0.51345	0.44481	0.0100285
																	0.51896	0.444052	0.0100004
																	0.52447	0.443295	0.00997251
																	0.52998	0.442539	0.00994496
																	0.53549	0.441785	0.00991771
																	0.541	0.441032	0.00989076
																	0.54651	0.44028	0.00986411
																	0.55202	0.43953	0.00983777
																	0.55753	0.43878	0.00981173
																	0.56304	0.438032	0.00978599
																	0.56855	0.437286	0.00976054
																	0.57406	0.43654	0.0097354
																	0.57957	0.435796	0.00971055
																	0.58508	0.435053	0.00968601
																	0.59059	0.434311	0.00966176
																	0.5961	0.433571	0.0096378
																	0.60161	0.432832	0.00961414
																	0.60712	0.432094	0.00959078
																	0.61263	0.431358	0.0095677
																	0.61814	0.430622	0.00954493
																	0.62365	0.429888	0.00952244
																	0.62916	0.429155	0.00950024
																	0.63467	0.428424	0.00947834
																	0.64018	0.427693	0.00945672
																	0.64569	0.426964	0.00943539
																	0.6512	0.426236	0.00941435
																	0.65671	0.42551	0.0093936
																	0.66222	0.424785	0.00937313
																	0.66773	0.42406	0.00935294
																	0.67324	0.423338	0.00933304
																	0.67875	0.422616	0.00931342
																	0.68426	0.421895	0.00929408
																	0.68977	0.421176	0.00927503
																	0.69528	0.420458	0.00925625
																	0.70079	0.419741	0.00923775
																	0.7063	0.419026	0.00921953
																	0.71181	0.418312	0.00920158
																	0.71732	0.417599	0.00918391
																	0.72283	0.416887	0.00916651
																	0.72834	0.416176	0.00914939
																	0.73385	0.415467	0.00913253
																	0.73936	0.414758	0.00911595
																	0.74487	0.414051	0.00909964
																	0.75038	0.413345	0.00908359
																	0.75589	0.412641	0.00906781
																	0.7614	0.411937	0.0090523
																	0.76691	0.411235	0.00903705
																	0.77242	0.410534	0.00902206
																	0.77793	0.409834	0.00900733
																	0.78344	0.409136	0.00899287
																	0.78895	0.408438	0.00897866
																	0.79446	0.407742	0.00896471
																	0.79997	0.407047	0.00895102
																	0.80548	0.406353	0.00893758
																	0.81099	0.40566	0.00892439
																	0.8165	0.404969	0.00891146
																	0.82201	0.404278	0.00889878
																	0.82752	0.403589	0.00888635
																	0.83303	0.402901	0.00887416
																	0.83854	0.402214	0.00886222
																	0.84405	0.401529	0.00885053
																	0.84956	0.400844	0.00883908
																	0.85507	0.400161	0.00882788
																	0.86058	0.399479	0.00881691
																	0.86609	0.398798	0.00880618
																	0.8716	0.398118	0.00879569
																	0.87711	0.397439	0.00878544
																	0.88262	0.396762	0.00877542
																	0.88813	0.396085	0.00876563
																	0.89364	0.39541	0.00875607
																	0.89915	0.394736	0.00874675
																	0.90466	0.394063	0.00873765
																	0.91017	0.393392	0.00872878
																	0.91568	0.392721	0.00872014
																	0.92119	0.392051	0.00871172
																	0.9267	0.391383	0.00870352
																	0.93221	0.390716	0.00869554
																	0.93772	0.39005	0.00868778
																	0.94323	0.389385	0.00868024
																	0.94874	0.388721	0.00867291
																	0.95425	0.388059	0.0086658
																	0.95976	0.387397	0.00865889
																	0.96527	0.386737	0.0086522
																	0.97078	0.386077	0.00864572
																	0.97629	0.385419	0.00863945
																	0.9818	0.384762	0.00863338
																	0.98731	0.384106	0.00862752
																	0.99282	0.383452	0.00862185
																	0.99833	0.382798	0.00861639
																	1.00384	0.382145	0.00861113
																	1.00935	0.381494	0.00860606
																	1.01486	0.380844	0.00860119
																	1.02037	0.380194	0.00859652
																	1.02588	0.379546	0.00859203
																	1.03139	0.378899	0.00858774
																	1.0369	0.378253	0.00858363
																	1.04241	0.377608	0.00857972
																	1.04792	0.376965	0.00857598
																	1.05343	0.376322	0.00857244
																	1.05894	0.375681	0.00856907
																	1.06445	0.37504	0.00856588
																	1.06996	0.374401	0.00856288
																	1.07547	0.373763	0.00856005
																	1.08098	0.373126	0.00855739
																	1.08649	0.372489	0.00855491
																	1.092	0.371854	0.0085526
																	1.09751	0.371221	0.00855046
																	1.10302	0.370588	0.00854848
																	1.10853	0.369956	0.00854668
																	1.11404	0.369325	0.00854504
																	1.11955	0.368696	0.00854356
																	1.12506	0.368067	0.00854224
																	1.13057	0.36744	0.00854109
																	1.13608	0.366813	0.00854009
																	1.14159	0.366188	0.00853925
																	1.1471	0.365564	0.00853856
																	1.15261	0.364941	0.00853803
																	1.15812	0.364319	0.00853764
																	1.16363	0.363698	0.00853741
																	1.16914	0.363078	0.00853733
																	1.17465	0.362459	0.00853739
																	1.18016	0.361841	0.00853759
																	1.18567	0.361224	0.00853794
																	1.19118	0.360608	0.00853843
																	1.19669	0.359993	0.00853906
																	1.2022	0.35938	0.00853983
																	1.20771	0.358767	0.00854074
																	1.21322	0.358156	0.00854177
																	1.21873	0.357545	0.00854295
																	1.22424	0.356935	0.00854425
																	1.22975	0.356327	0.00854568
																	1.23526	0.35572	0.00854725
																	1.24077	0.355113	0.00854894
																	1.24628	0.354508	0.00855075
																	1.25179	0.353903	0.00855269
																	1.2573	0.3533	0.00855475
																	1.26281	0.352698	0.00855693
																	1.26832	0.352097	0.00855923
																	1.27383	0.351496	0.00856164
																	1.27934	0.350897	0.00856417
																	1.28485	0.350299	0.00856682
																	1.29036	0.349702	0.00856958
																	1.29587	0.349106	0.00857245
																	1.30138	0.348511	0.00857542
																	1.30689	0.347917	0.00857851
																	1.3124	0.347324	0.00858171
																	1.31791	0.346731	0.008585
																	1.32342	0.34614	0.00858841
																	1.32893	0.34555	0.00859191
																	1.33444	0.344961	0.00859551
																	1.33995	0.344373	0.00859922
																	1.34546	0.343786	0.00860302
																	1.35097	0.3432	0.00860692
																	1.35648	0.342615	0.00861091
																	1.36199	0.342031	0.008615
																	1.3675	0.341448	0.00861917
																	1.37301	0.340866	0.00862344
																	1.37852	0.340285	0.0086278
																	1.38403	0.339705	0.00863225
																	1.38954	0.339126	0.00863678
																	1.39505	0.338548	0.00864139
																	1.40056	0.33797	0.00864609
																	1.40607	0.337394	0.00865088
																	1.41158	0.336819	0.00865574
																	1.41709	0.336245	0.00866068
																	1.4226	0.335672	0.00866571
																	1.42811	0.3351	0.00867081
																	1.43362	0.334528	0.00867598
																	1.43913	0.333958	0.00868123
																	1.44464	0.333389	0.00868655
																	1.45015	0.33282	0.00869195
																	1.45566	0.332253	0.00869741
																	1.46117	0.331687	0.00870295
																	1.46668	0.331121	0.00870855
																	1.47219	0.330557	0.00871422
																	1.4777	0.329993	0.00871995
																	1.48321	0.329431	0.00872575
																	1.48872	0.328869	0.00873161
																	1.49423	0.328309	0.00873754
																	1.49974	0.327749	0.00874353
																	1.50525	0.32719	0.00874957
																	1.51076	0.326632	0.00875567
																	1.51627	0.326076	0.00876184
																	1.52178	0.32552	0.00876806
																	1.52729	0.324965	0.00877433
																	1.5328	0.324411	0.00878066
																	1.53831	0.323858	0.00878704
																	1.54382	0.323306	0.00879347
																	1.54933	0.322755	0.00879995
																	1.55484	0.322204	0.00880648
																	1.56035	0.321655	0.00881307
																	1.56586	0.321107	0.0088197
																	1.57137	0.320559	0.00882637
																	1.57688	0.320013	0.00883309
																	1.58239	0.319467	0.00883986
																	1.5879	0.318923	0.00884667
																	1.59341	0.318379	0.00885352
																	1.59892	0.317836	0.00886041
																	1.60443	0.317295	0.00886735
																	1.60994	0.316754	0.00887432
																	1.61545	0.316214	0.00888133
																	1.62096	0.315675	0.00888838
																	1.62647	0.315137	0.00889547
																	1.63198	0.314599	0.00890259
																	1.63749	0.314063	0.00890975
																	1.643	0.313528	0.00891694
																	1.64851	0.312993	0.00892416
																	1.65402	0.31246	0.00893141
																	1.65953	0.311927	0.0089387
																	1.66504	0.311395	0.00894602
																	1.67055	0.310864	0.00895336
																	1.67606	0.310335	0.00896074
																	1.68157	0.309806	0.00896814
																	1.68708	0.309277	0.00897557
																	1.69259	0.30875	0.00898302
																	1.6981	0.308224	0.0089905
																	1.70361	0.307698	0.00899801
																	1.70912	0.307174	0.00900554
																	1.71463	0.30665	0.00901309
																	1.72014	0.306128	0.00902066
																	1.72565	0.305606	0.00902825
																	1.73116	0.305085	0.00903587
																	1.73667	0.304565	0.0090435
																	1.74218	0.304045	0.00905115
																	1.74769	0.303527	0.00905882
																	1.7532	0.30301	0.00906651
																	1.75871	0.302493	0.00907422
																	1.76422	0.301978	0.00908194
																	1.76973	0.301463	0.00908967
																	1.77524	0.300949	0.00909742
																	1.78075	0.300436	0.00910519
																	1.78626	0.299924	0.00911297
																	1.79177	0.299412	0.00912075
																	1.79728	0.298902	0.00912856
																	1.80279	0.298392	0.00913637
																	1.8083	0.297884	0.00914419
																	1.81381	0.297376	0.00915202
																	1.81932	0.296869	0.00915987
																	1.82483	0.296363	0.00916772
																	1.83034	0.295858	0.00917557
																	1.83585	0.295353	0.00918344
																	1.84136	0.29485	0.00919131
																	1.84687	0.294347	0.00919919
																	1.85238	0.293846	0.00920707
																	1.85789	0.293345	0.00921496
																	1.8634	0.292845	0.00922285
																	1.86891	0.292345	0.00923075
																	1.87442	0.291847	0.00923865
																	1.87993	0.291349	0.00924655
																	1.88544	0.290853	0.00925445
																	1.89095	0.290357	0.00926235
																	1.89646	0.289862	0.00927026
																	1.90197	0.289368	0.00927817
																	1.90748	0.288875	0.00928607
																	1.91299	0.288382	0.00929398
																	1.9185	0.287891	0.00930188
																	1.92401	0.2874	0.00930978
																	1.92952	0.28691	0.00931768
																	1.93503	0.286421	0.00932558
																	1.94054	0.285933	0.00933347
																	1.94605	0.285445	0.00934136
																	1.95156	0.284958	0.00934925
																	1.95707	0.284473	0.00935713
																	1.96258	0.283988	0.009365
																	1.96809	0.283504	0.00937287
																	1.9736	0.28302	0.00938073
																	1.97911	0.282538	0.00938859
																	1.98462	0.282056	0.00939644
																	1.99013	0.281575	0.00940429
																	1.99564	0.281095	0.00941212
																	2.00115	0.280616	0.00941995
																	2.00666	0.280138	0.00942776
																	2.01217	0.27966	0.00943557
																	2.01768	0.279184	0.00944337
																	2.02319	0.278708	0.00945116
																	2.0287	0.278233	0.00945894
																	2.03421	0.277758	0.00946671
																	2.03972	0.277285	0.00947447
																	2.04523	0.276812	0.00948221
																	2.05074	0.27634	0.00948995
																	2.05625	0.275869	0.00949767
																	2.06176	0.275399	0.00950538
																	2.06727	0.274929	0.00951308
																	2.07278	0.274461	0.00952076
																	2.07829	0.273993	0.00952843
																	2.0838	0.273526	0.00953608
																	2.08931	0.27306	0.00954372
																	2.09482	0.272594	0.00955135
																	2.10033	0.272129	0.00955896
																	2.10584	0.271665	0.00956656
																	2.11135	0.271202	0.00957414
																	2.11686	0.27074	0.0095817
																	2.12237	0.270279	0.00958925
																	2.12788	0.269818	0.00959678
																	2.13339	0.269358	0.0096043
																	2.1389	0.268899	0.00961179
																	2.14441	0.26844	0.00961928
																	2.14992	0.267983	0.00962674
																	2.15543	0.267526	0.00963418
																	2.16094	0.26707	0.00964161
																	2.16645	0.266614	0.00964901
																	2.17196	0.26616	0.0096564
																	2.17747	0.265706	0.00966377
																	2.18298	0.265253	0.00967112
																	2.18849	0.264801	0.00967845
																	2.194	0.26435	0.00968576
																	2.19951	0.263899	0.00969305
																	2.20502	0.263449	0.00970032
																	2.21053	0.263	0.00970757
																	2.21604	0.262552	0.0097148
																	2.22155	0.262104	0.009722
																	2.22706	0.261657	0.00972919
																	2.23257	0.261211	0.00973635
																	2.23808	0.260766	0.00974349
																	2.24359	0.260322	0.00975061
																	2.2491	0.259878	0.00975771
																	2.25461	0.259435	0.00976478
																	2.26012	0.258993	0.00977184
																	2.26563	0.258551	0.00977886
																	2.27114	0.25811	0.00978587
																	2.27665	0.25767	0.00979285
																	2.28216	0.257231	0.00979981
																	2.28767	0.256793	0.00980675
																	2.29318	0.256355	0.00981366
																	2.29869	0.255918	0.00982054
																	2.3042	0.255482	0.00982741
																	2.30971	0.255046	0.00983425
																	2.31522	0.254611	0.00984106
																	2.32073	0.254177	0.00984785
																	2.32624	0.253744	0.00985461
																	2.33175	0.253311	0.00986135
																	2.33726	0.25288	0.00986806
																	2.34277	0.252448	0.00987475
																	2.34828	0.252018	0.00988141
																	2.35379	0.251588	0.00988805
																	2.3593	0.25116	0.00989466
																	2.36481	0.250731	0.00990124
																	2.37032	0.250304	0.0099078
																	2.37583	0.249877	0.00991433
																	2.38134	0.249451	0.00992083
																	2.38685	0.249026	0.00992731
																	2.39236	0.248602	0.00993376
																	2.39787	0.248178	0.00994019
																	2.40338	0.247755	0.00994658
																	2.40889	0.247332	0.00995295
																	2.4144	0.246911	0.00995929
																	2.41991	0.24649	0.00996561
																	2.42542	0.24607	0.00997189
																	2.43093	0.24565	0.00997815
																	2.43644	0.245231	0.00998438
																	2.44195	0.244813	0.00999059
																	2.44746	0.244396	0.00999676
																	2.45297	0.243979	0.0100029
																	2.45848	0.243564	0.010009
																	2.46399	0.243148	0.0100151
																	2.4695	0.242734	0.0100212
																	2.47501	0.24232	0.0100272
																	2.48052	0.241907	0.0100332
																	2.48603	0.241495	0.0100392
																	2.49154	0.241083	0.0100451
																	2.49705	0.240672	0.010051
																	2.50256	0.240262	0.0100569
																	2.50807	0.239852	0.0100628
																	2.51358	0.239443	0.0100686
																	2.51909	0.239035	0.0100744
																	2.5246	0.238628	0.0100802
																	2.53011	0.238221	0.0100859
																	2.53562	0.237815	0.0100916
																	2.54113	0.237409	0.0100973
																	2.54664	0.237005	0.010103
																	2.55215	0.236601	0.0101086
																	2.55766	0.236197	0.0101142
																	2.56317	0.235795	0.0101197
																	2.56868	0.235393	0.0101253
																	2.57419	0.234991	0.0101308
																	2.5797	0.234591	0.0101362
																	2.58521	0.234191	0.0101417
																	2.59072	0.233792	0.0101471
																	2.59623	0.233393	0.0101525
																	2.60174	0.232995	0.0101578
																	2.60725	0.232598	0.0101631
																	2.61276	0.232202	0.0101684
																	2.61827	0.231806	0.0101737
																	2.62378	0.231411	0.0101789
																	2.62929	0.231016	0.0101841
																	2.6348	0.230622	0.0101893
																	2.64031	0.230229	0.0101944
																	2.64582	0.229837	0.0101995
																	2.65133	0.229445	0.0102046
																	2.65684	0.229054	0.0102096
																	2.66235	0.228663	0.0102146
																	2.66786	0.228273	0.0102196
																	2.67337	0.227884	0.0102245
																	2.67888	0.227496	0.0102295
																	2.68439	0.227108	0.0102343
																	2.6899	0.226721	0.0102392
																	2.69541	0.226334	0.010244
																	2.70092	0.225949	0.0102488
																	2.70643	0.225563	0.0102536
																	2.71194	0.225179	0.0102583
																	2.71745	0.224795	0.010263
																	2.72296	0.224412	0.0102677
																	2.72847	0.224029	0.0102723
																	2.73398	0.223647	0.0102769
																	2.73949	0.223266	0.0102815
																	2.745	0.222886	0.010286
																	2.75051	0.222506	0.0102905
																	2.75602	0.222126	0.010295
																	2.76153	0.221748	0.0102994
																	2.76704	0.22137	0.0103039
																	2.77255	0.220992	0.0103082
																	2.77806	0.220616	0.0103126
																	2.78357	0.220239	0.0103169
																	2.78908	0.219864	0.0103212
																	2.79459	0.219489	0.0103255
																	2.8001	0.219115	0.0103297
																	2.80561	0.218742	0.0103339
																	2.81112	0.218369	0.010338
																	2.81663	0.217996	0.0103422
																	2.82214	0.217625	0.0103463
																	2.82765	0.217254	0.0103503
																	2.83316	0.216883	0.0103544
																	2.83867	0.216514	0.0103584
																	2.84418	0.216145	0.0103623
																	2.84969	0.215776	0.0103663
																	2.8552	0.215408	0.0103702
																	2.86071	0.215041	0.0103741
																	2.86622	0.214675	0.0103779
																	2.87173	0.214309	0.0103817
																	2.87724	0.213943	0.0103855
																	2.88275	0.213579	0.0103892
																	2.88826	0.213214	0.010393
																	2.89377	0.212851	0.0103966
																	2.89928	0.212488	0.0104003
																	2.90479	0.212126	0.0104039
																	2.9103	0.211764	0.0104075
																	2.91581	0.211403	0.0104111
																	2.92132	0.211043	0.0104146
																	2.92683	0.210683	0.0104181
																	2.93234	0.210324	0.0104216
																	2.93785	0.209965	0.010425
																	2.94336	0.209608	0.0104284
																	2.94887	0.20925	0.0104318
																	2.95438	0.208894	0.0104351
																	2.95989	0.208537	0.0104384
																	2.9654	0.208182	0.0104417
																	2.97091	0.207827	0.0104449
																	2.97642	0.207473	0.0104481
																	2.98193	0.207119	0.0104513
																	2.98744	0.206766	0.0104545
																	2.99295	0.206414	0.0104576
																	2.99846	0.206062	0.0104607
																	3.00397	0.20571	0.0104637
																	3.00948	0.20536	0.0104668
																	3.01499	0.20501	0.0104698
																	3.0205	0.20466	0.0104727
																	3.02601	0.204311	0.0104756
																	3.03152	0.203963	0.0104785
																	3.03703	0.203615	0.0104814
																	3.04254	0.203268	0.0104843
																	3.04805	0.202922	0.0104871
																	3.05356	0.202576	0.0104898
																	3.05907	0.20223	0.0104926
																	3.06458	0.201886	0.0104953
																	3.07009	0.201542	0.010498
																	3.0756	0.201198	0.0105006
																	3.08111	0.200855	0.0105033
																	3.08662	0.200513	0.0105058
																	3.09213	0.200171	0.0105084
																	3.09764	0.19983	0.0105109
																	3.10315	0.199489	0.0105134
																	3.10866	0.199149	0.0105159
																	3.11417	0.198809	0.0105183
																	3.11968	0.19847	0.0105207
																	3.12519	0.198132	0.0105231
																	3.1307	0.197794	0.0105255
																	3.13621	0.197457	0.0105278
																	3.14172	0.197121	0.01053
																	3.14723	0.196785	0.0105323
																	3.15274	0.196449	0.0105345
																	3.15825	0.196114	0.0105367
																	3.16376	0.19578	0.0105389
																	3.16927	0.195446	0.010541
																	3.17478	0.195113	0.0105431
																	3.18029	0.19478	0.0105452
																	3.1858	0.194448	0.0105472
																	3.19131	0.194117	0.0105492
																	3.19682	0.193786	0.0105512
																	3.20233	0.193456	0.0105532
																	3.20784	0.193126	0.0105551
																	3.21335	0.192797	0.010557
																	3.21886	0.192468	0.0105588
																	3.22437	0.19214	0.0105607
																	3.22988	0.191812	0.0105625
																	3.23539	0.191485	0.0105642
																	3.2409	0.191159	0.010566
																	3.24641	0.190833	0.0105677
																	3.25192	0.190508	0.0105694
																	3.25743	0.190183	0.010571
																	3.26294	0.189859	0.0105726
																	3.26845	0.189535	0.0105742
																	3.27396	0.189212	0.0105758
																	3.27947	0.188889	0.0105773
																	3.28498	0.188567	0.0105788
																	3.29049	0.188246	0.0105803
																	3.296	0.187925	0.0105817
																	3.30151	0.187605	0.0105832
																	3.30702	0.187285	0.0105846
																	3.31253	0.186966	0.0105859
																	3.31804	0.186647	0.0105872
																	3.32355	0.186329	0.0105885
																	3.32906	0.186011	0.0105898
																	3.33457	0.185694	0.010591
																	3.34008	0.185378	0.0105923
																	3.34559	0.185062	0.0105934
																	3.3511	0.184746	0.0105946
																	3.35661	0.184431	0.0105957
																	3.36212	0.184117	0.0105968
																	3.36763	0.183803	0.0105979
																	3.37314	0.18349	0.0105989
																	3.37865	0.183177	0.0105999
																	3.38416	0.182864	0.0106009
																	3.38967	0.182553	0.0106019
																	3.39518	0.182242	0.0106028
																	3.40069	0.181931	0.0106037
																	3.4062	0.181621	0.0106046
																	3.41171	0.181311	0.0106054
																	3.41722	0.181002	0.0106062
																	3.42273	0.180693	0.010607
																	3.42824	0.180385	0.0106078
																	3.43375	0.180078	0.0106085
																	3.43926	0.179771	0.0106092
																	3.44477	0.179465	0.0106099
																	3.45028	0.179159	0.0106105
																	3.45579	0.178853	0.0106111
																	3.4613	0.178548	0.0106117
																	3.46681	0.178244	0.0106123
																	3.47232	0.17794	0.0106128
																	3.47783	0.177637	0.0106133
																	3.48334	0.177334	0.0106138
																	3.48885	0.177032	0.0106143
																	3.49436	0.17673	0.0106147
																	3.49987	0.176429	0.0106151
																	3.50538	0.176128	0.0106155
																	3.51089	0.175828	0.0106158
																	3.5164	0.175528	0.0106161
																	3.52191	0.175229	0.0106164
																	3.52742	0.17493	0.0106167
																	3.53293	0.174632	0.0106169
																	3.53844	0.174334	0.0106171
																	3.54395	0.174037	0.0106173
																	3.54946	0.17374	0.0106175
																	3.55497	0.173444	0.0106176
																	3.56048	0.173148	0.0106177
																	3.56599	0.172853	0.0106178
																	3.5715	0.172558	0.0106178
																	3.57701	0.172264	0.0106178
																	3.58252	0.171971	0.0106178
																	3.58803	0.171678	0.0106178
																	3.59354	0.171385	0.0106177
																	3.59905	0.171093	0.0106176
																	3.60456	0.170801	0.0106175
																	3.61007	0.17051	0.0106174
																	3.61558	0.170219	0.0106172
																	3.62109	0.169929	0.0106171
																	3.6266	0.169639	0.0106168
																	3.63211	0.16935	0.0106166
																	3.63762	0.169061	0.0106163
																	3.64313	0.168773	0.010616
																	3.64864	0.168486	0.0106157
																	3.65415	0.168198	0.0106154
																	3.65966	0.167912	0.010615
																	3.66517	0.167625	0.0106146
																	3.67068	0.16734	0.0106142
																	3.67619	0.167054	0.0106137
																	3.6817	0.16677	0.0106133
																	3.68721	0.166485	0.0106128
																	3.69272	0.166202	0.0106123
																	3.69823	0.165918	0.0106117
																	3.70374	0.165635	0.0106111
																	3.70925	0.165353	0.0106105
																	3.71476	0.165071	0.0106099
																	3.72027	0.16479	0.0106093
																	3.72578	0.164509	0.0106086
																	3.73129	0.164228	0.0106079
																	3.7368	0.163948	0.0106072
																	3.74231	0.163669	0.0106064
																	3.74782	0.16339	0.0106057
																	3.75333	0.163111	0.0106049
																	3.75884	0.162833	0.0106041
																	3.76435	0.162556	0.0106032
																	3.76986	0.162279	0.0106023
																	3.77537	0.162002	0.0106015
																	3.78088	0.161726	0.0106005
																	3.78639	0.16145	0.0105996
																	3.7919	0.161175	0.0105986
																	3.79741	0.1609	0.0105976
																	3.80292	0.160626	0.0105966
																	3.80843	0.160352	0.0105956
																	3.81394	0.160079	0.0105945
																	3.81945	0.159806	0.0105935
																	3.82496	0.159533	0.0105923
																	3.83047	0.159261	0.0105912
																	3.83598	0.15899	0.0105901
																	3.84149	0.158719	0.0105889
																	3.847	0.158448	0.0105877
																	3.85251	0.158178	0.0105864
																	3.85802	0.157909	0.0105852
																	3.86353	0.157639	0.0105839
																	3.86904	0.157371	0.0105826
																	3.87455	0.157102	0.0105813
																	3.88006	0.156835	0.01058
																	3.88557	0.156567	0.0105786
																	3.89108	0.1563	0.0105772
																	3.89659	0.156034	0.0105758
																	3.9021	0.155768	0.0105744
																	3.90761	0.155502	0.0105729
																	3.91312	0.155237	0.0105714
																	3.91863	0.154973	0.0105699
																	3.92414	0.154709	0.0105684
																	3.92965	0.154445	0.0105669
																	3.93516	0.154181	0.0105653
																	3.94067	0.153919	0.0105637
																	3.94618	0.153656	0.0105621
																	3.95169	0.153394	0.0105604
																	3.9572	0.153133	0.0105588
																	3.96271	0.152872	0.0105571
																	3.96822	0.152611	0.0105554
																	3.97373	0.152351	0.0105537
																	3.97924	0.152091	0.0105519
																	3.98475	0.151832	0.0105501
																	3.99026	0.151573	0.0105484
																	3.99577	0.151315	0.0105465
																	4.00128	0.151057	0.0105447
																	4.00679	0.150799	0.0105429
																	4.0123	0.150542	0.010541
																	4.01781	0.150286	0.0105391
																	4.02332	0.15003	0.0105372
																	4.02883	0.149774	0.0105352
																	4.03434	0.149518	0.0105332
																	4.03985	0.149264	0.0105313
																	4.04536	0.149009	0.0105293
																	4.05087	0.148755	0.0105272
																	4.05638	0.148502	0.0105252
																	4.06189	0.148248	0.0105231
																	4.0674	0.147996	0.010521
																	4.07291	0.147743	0.0105189
																	4.07842	0.147492	0.0105168
																	4.08393	0.14724	0.0105146
																	4.08944	0.146989	0.0105124
																	4.09495	0.146739	0.0105102
																	4.10046	0.146488	0.010508
																	4.10597	0.146239	0.0105058
																	4.11148	0.145989	0.0105035
																	4.11699	0.14574	0.0105013
																	4.1225	0.145492	0.010499
																	4.12801	0.145244	0.0104966
																	4.13352	0.144996	0.0104943
																	4.13903	0.144749	0.0104919
																	4.14454	0.144503	0.0104896
																	4.15005	0.144256	0.0104872
																	4.15556	0.14401	0.0104847
																	4.16107	0.143765	0.0104823
																	4.16658	0.14352	0.0104798
																	4.17209	0.143275	0.0104774
																	4.1776	0.143031	0.0104749
																	4.18311	0.142787	0.0104724
																	4.18862	0.142544	0.0104698
																	4.19413	0.142301	0.0104673
																	4.19964	0.142058	0.0104647
																	4.20515	0.141816	0.0104621
																	4.21066	0.141574	0.0104595
																	4.21617	0.141333	0.0104568
																	4.22168	0.141092	0.0104542
																	4.22719	0.140851	0.0104515
																	4.2327	0.140611	0.0104488
																	4.23821	0.140371	0.0104461
																	4.24372	0.140132	0.0104434
																	4.24923	0.139893	0.0104406
																	4.25474	0.139655	0.0104378
																	4.26025	0.139417	0.0104351
																	4.26576	0.139179	0.0104323
																	4.27127	0.138942	0.0104294
																	4.27678	0.138705	0.0104266
																	4.28229	0.138469	0.0104237
																	4.2878	0.138232	0.0104208
																	4.29331	0.137997	0.0104179
																	4.29882	0.137762	0.010415
																	4.30433	0.137527	0.0104121
																	4.30984	0.137292	0.0104091
																	4.31535	0.137058	0.0104062
																	4.32086	0.136825	0.0104032
																	4.32637	0.136591	0.0104002
																	4.33188	0.136359	0.0103971
																	4.33739	0.136126	0.0103941
																	4.3429	0.135894	0.010391
																	4.34841	0.135662	0.0103879
																	4.35392	0.135431	0.0103848
																	4.35943	0.1352	0.0103817
																	4.36494	0.13497	0.0103786
																	4.37045	0.13474	0.0103754
																	4.37596	0.13451	0.0103723
																	4.38147	0.134281	0.0103691
																	4.38698	0.134052	0.0103659
																	4.39249	0.133823	0.0103626
																	4.398	0.133595	0.0103594
																	4.40351	0.133367	0.0103561
																	4.40902	0.13314	0.0103529
																	4.41453	0.132913	0.0103496
																	4.42004	0.132687	0.0103463
																	4.42555	0.13246	0.0103429
																	4.43106	0.132235	0.0103396
																	4.43657	0.132009	0.0103362
																	4.44208	0.131784	0.0103329
																	4.44759	0.131559	0.0103295
																	4.4531	0.131335	0.0103261
																	4.45861	0.131111	0.0103226
																	4.46412	0.130888	0.0103192
																	4.46963	0.130665	0.0103157
																	4.47514	0.130442	0.0103123
																	4.48065	0.13022	0.0103088
																	4.48616	0.129998	0.0103053
																	4.49167	0.129776	0.0103017
																	4.49718	0.129555	0.0102982
																	4.50269	0.129334	0.0102946
																	4.5082	0.129113	0.010291
																	4.51371	0.128893	0.0102875
																	4.51922	0.128674	0.0102838
																	4.52473	0.128454	0.0102802
																	4.53024	0.128235	0.0102766
																	4.53575	0.128017	0.0102729
																	4.54126	0.127798	0.0102693
																	4.54677	0.127581	0.0102656
																	4.55228	0.127363	0.0102619
																	4.55779	0.127146	0.0102581
																	4.5633	0.126929	0.0102544
																	4.56881	0.126713	0.0102507
																	4.57432	0.126497	0.0102469
																	4.57983	0.126281	0.0102431
																	4.58534	0.126066	0.0102393
																	4.59085	0.125851	0.0102355
																	4.59636	0.125636	0.0102317
																	4.60187	0.125422	0.0102278
																	4.60738	0.125209	0.010224
																	4.61289	0.124995	0.0102201
																	4.6184	0.124782	0.0102162
																	4.62391	0.124569	0.0102123
																	4.62942	0.124357	0.0102084
																	4.63493	0.124145	0.0102045
																	4.64044	0.123933	0.0102005
																	4.64595	0.123722	0.0101965
																	4.65146	0.123511	0.0101926
																	4.65697	0.123301	0.0101886
																	4.66248	0.12309	0.0101846
																	4.66799	0.122881	0.0101805
																	4.6735	0.122671	0.0101765
																	4.67901	0.122462	0.0101725
																	4.68452	0.122253	0.0101684
																	4.69003	0.122045	0.0101643
																	4.69554	0.121837	0.0101602
																	4.70105	0.121629	0.0101561
																	4.70656	0.121422	0.010152
																	4.71207	0.121215	0.0101479
																	4.71758	0.121008	0.0101437
																	4.72309	0.120802	0.0101395
																	4.7286	0.120596	0.0101354
																	4.73411	0.12039	0.0101312
																	4.73962	0.120185	0.010127
																	4.74513	0.11998	0.0101227
																	4.75064	0.119776	0.0101185
																	4.75615	0.119571	0.0101143
																	4.76166	0.119368	0.01011
																	4.76717	0.119164	0.0101057
																	4.77268	0.118961	0.0101014
																	4.77819	0.118758	0.0100971
																	4.7837	0.118556	0.0100928
																	4.78921	0.118354	0.0100885
																	4.79472	0.118152	0.0100841
																	4.80023	0.117951	0.0100798
																	4.80574	0.117749	0.0100754
																	4.81125	0.117549	0.010071
																	4.81676	0.117348	0.0100666
																	4.82227	0.117148	0.0100622
																	4.82778	0.116949	0.0100578
																	4.83329	0.116749	0.0100534
																	4.8388	0.11655	0.0100489
																	4.84431	0.116352	0.0100444
																	4.84982	0.116153	0.01004
																	4.85533	0.115955	0.0100355
																	4.86084	0.115758	0.010031
																	4.86635	0.11556	0.0100265
																	4.87186	0.115363	0.0100219
																	4.87737	0.115167	0.0100174
																	4.88288	0.11497	0.0100129
																	4.88839	0.114774	0.0100083
																	4.8939	0.114579	0.0100037
																	4.89941	0.114383	0.00999912
																	4.90492	0.114188	0.00999452
																	4.91043	0.113994	0.00998991
																	4.91594	0.113799	0.00998528
																	4.92145	0.113605	0.00998065
																	4.92696	0.113412	0.009976
																	4.93247	0.113218	0.00997133
																	4.93798	0.113025	0.00996666
																	4.94349	0.112833	0.00996197
																	4.949	0.11264	0.00995728
																	4.95451	0.112448	0.00995257
																	4.96002	0.112257	0.00994785
																	4.96553	0.112065	0.00994311
																	4.97104	0.111874	0.00993837
																	4.97655	0.111683	0.00993361
																	4.98206	0.111493	0.00992884
																	4.98757	0.111303	0.00992406
																	4.99308	0.111113	0.00991927
																	4.99859	0.110924	0.00991446
																	5.0041	0.110735	0.00990965
																	5.00961	0.110546	0.00990482
																	5.01512	0.110358	0.00989998
																	5.02063	0.110169	0.00989513
																	5.02614	0.109982	0.00989027
																	5.03165	0.109794	0.0098854
																	5.03716	0.109607	0.00988052
																	5.04267	0.10942	0.00987562
																	5.04818	0.109234	0.00987072
																	5.05369	0.109047	0.0098658
																	5.0592	0.108861	0.00986087
																	5.06471	0.108676	0.00985593
																	5.07022	0.108491	0.00985098
																	5.07573	0.108306	0.00984602
																	5.08124	0.108121	0.00984105
																	5.08675	0.107937	0.00983607
																	5.09226	0.107753	0.00983108
																	5.09777	0.107569	0.00982607
																	5.10328	0.107386	0.00982106
																	5.10879	0.107203	0.00981603
																	5.1143	0.10702	0.009811
																	5.11981	0.106837	0.00980595
																	5.12532	0.106655	0.0098009
																	5.13083	0.106474	0.00979583
																	5.13634	0.106292	0.00979075
																	5.14185	0.106111	0.00978566
																	5.14736	0.10593	0.00978057
																	5.15287	0.105749	0.00977546
																	5.15838	0.105569	0.00977034
																	5.16389	0.105389	0.00976521
																	5.1694	0.105209	0.00976007
																	5.17491	0.10503	0.00975492
																	5.18042	0.104851	0.00974977
																	5.18593	0.104672	0.0097446
																	5.19144	0.104494	0.00973942
																	5.19695	0.104316	0.00973423
																	5.20246	0.104138	0.00972903
																	5.20797	0.10396	0.00972383
																	5.21348	0.103783	0.00971861
																	5.21899	0.103606	0.00971338
																	5.2245	0.10343	0.00970814
																	5.23001	0.103253	0.0097029
																	5.23552	0.103077	0.00969764
																	5.24103	0.102902	0.00969237
																	5.24654	0.102726	0.0096871
																	5.25205	0.102551	0.00968181
																	5.25756	0.102376	0.00967652
																	5.26307	0.102202	0.00967122
																	5.26858	0.102028	0.00966591
																	5.27409	0.101854	0.00966058
																	5.2796	0.10168	0.00965525
																	5.28511	0.101507	0.00964991
																	5.29062	0.101334	0.00964456
																	5.29613	0.101161	0.0096392
																	5.30164	0.100988	0.00963384
																	5.30715	0.100816	0.00962846
																	5.31266	0.100644	0.00962307
																	5.31817	0.100473	0.00961768
																	5.32368	0.100302	0.00961227
																	5.32919	0.100131	0.00960686
																	5.3347	0.0999599	0.00960144
																	5.34021	0.0997895	0.00959601
																	5.34572	0.0996194	0.00959057
																	5.35123	0.0994496	0.00958513
																	5.35674	0.09928	0.00957967
																	5.36225	0.0991108	0.00957421
																	5.36776	0.0989418	0.00956873
																	5.37327	0.0987732	0.00956325
																	5.37878	0.0986048	0.00955776
																	5.38429	0.0984367	0.00955227
																	5.3898	0.0982689	0.00954676
																	5.39531	0.0981014	0.00954124
																	5.40082	0.0979341	0.00953572
																	5.40633	0.0977672	0.00953019
																	5.41184	0.0976005	0.00952465
																	5.41735	0.0974341	0.0095191
																	5.42286	0.0972681	0.00951354
																	5.42837	0.0971022	0.00950798
																	5.43388	0.0969367	0.00950241
																	5.43939	0.0967715	0.00949683
																	5.4449	0.0966065	0.00949124
																	5.45041	0.0964418	0.00948564
																	5.45592	0.0962774	0.00948004
																	5.46143	0.0961133	0.00947443
																	5.46694	0.0959494	0.00946881
																	5.47245	0.0957859	0.00946318
																	5.47796	0.0956226	0.00945755
																	5.48347	0.0954596	0.0094519
																	5.48898	0.0952969	0.00944625
																	5.49449	0.0951344	0.0094406
																	5.5	0.0949722	0.00943493

## Sheet: Panel (b)
Ramsey hold time T (ms)	P_downdown	P_downdown mean error	P_downdown upper error	P_downdown lower error	P_updown	P_updown mean error	P_updown upper error	P_updown lower error	P_downup	P_downup mean error	P_downup upper error	P_downup lower error	P_upup	P_upup mean error	P_upup upper error	P_upup lower error	SIM Ramsey hold time T (ms)	SIM P_downdown	SIM P_updown	SIM P_downup	SIM P_upup
1	0	0.00941718	0.0188344	0	0.0384615	0.0274196	0.0362384	0.0186008	0.0192308	0.0204256	0.0296452	0.0112061	0.942308	0.0327797	0.0243426	0.0412169	1	0.00011308	2.08e-07	2.08e-07	0.999887
40	0.102564	0.04868	0.0587371	0.038623	0.0512821	0.0361433	0.0475273	0.0247593	0.025641	0.0270157	0.039093	0.0149384	0.820513	0.0610375	0.0529373	0.0691377	6.99	0.00378824	6.38e-06	6.32e-06	0.996199
75	0.513889	0.0584969	0.0583056	0.0586882	0	0.00682831	0.0136566	0	0.0138889	0.0148512	0.0216078	0.00809459	0.472222	0.0584297	0.0588123	0.0580471	12.98	0.0126069	2.1e-05	2.06e-05	0.987352
110	0.628571	0.0805778	0.0769665	0.0841891	0	0.0138949	0.0277898	0	0.0571429	0.0400628	0.0525583	0.0275674	0.314286	0.0774827	0.0826998	0.0722657	18.97	0.0264642	4.34e-05	4.24e-05	0.97345
150	0.83871	0.0465493	0.0411348	0.0519637	0.016129	0.0171981	0.0249966	0.00939953	0.0645161	0.0314816	0.0384561	0.0245071	0.0806452	0.034747	0.0414592	0.0280349	24.96	0.0451956	7.29e-05	7.07e-05	0.954661
175	0.943396	0.0321884	0.0238882	0.0404887	0	0.00924198	0.018484	0	0	0.00924198	0.018484	0	0.0566038	0.0321884	0.0404887	0.0238882	30.95	0.0685789	0.000108362	0.000104311	0.931208
200	0.862069	0.0451776	0.038993	0.0513622	0	0.00845545	0.0169109	0	0.0344828	0.0246703	0.0326553	0.0166853	0.103448	0.040037	0.0468142	0.0332597	36.94	0.0963372	0.000148358	0.00014176	0.903373
225	0.911111	0.0426154	0.0335795	0.0516513	0	0.010858	0.021716	0	0	0.010858	0.021716	0	0.0888889	0.0426154	0.0516513	0.0335795	42.93	0.128143	0.000191384	0.000181513	0.871484
250	0.707317	0.0703211	0.0653368	0.0753054	0.0487805	0.0344573	0.0453552	0.0235593	0	0.0118982	0.0237964	0	0.243902	0.066451	0.0726093	0.0602928	48.92	0.163621	0.000235801	0.000221957	0.835921
275	0.470588	0.0843633	0.0852132	0.0835134	0.117647	0.055217	0.0662883	0.0441457	0.0294118	0.030842	0.0445509	0.0171332	0.382353	0.0821815	0.0855814	0.0787816	54.91	0.202356	0.000279943	0.000261502	0.797103
300	0.45614	0.0654007	0.0661621	0.0646393	0.0350877	0.0250896	0.0332026	0.0169766	0.0350877	0.0250896	0.0332026	0.0169766	0.473684	0.0655609	0.0660177	0.0651041	60.9	0.243893	0.00032219	0.000298645	0.755486
325	0.266667	0.0653324	0.0704506	0.0602143	0.0222222	0.0235144	0.0340808	0.012948	0.0444444	0.0315163	0.0415552	0.0214774	0.666667	0.0695653	0.0659101	0.0732204	66.89	0.287751	0.000361033	0.000332034	0.711556
350	0.261905	0.0672014	0.0727919	0.0616109	0	0.0116199	0.0232398	0	0.0714286	0.0401523	0.0502438	0.0300607	0.666667	0.0719552	0.0680427	0.0758677	72.88	0.333421	0.000395145	0.000360527	0.665824
375	0.25	0.0647095	0.0703165	0.0591024	0.0227273	0.0240336	0.0348251	0.0132421	0.0227273	0.0240336	0.0348251	0.0132421	0.704545	0.068113	0.0635262	0.0726999	78.87	0.380378	0.000423428	0.000383234	0.618816
400	0.333333	0.0654226	0.0686528	0.0621925	0.0784314	0.0378892	0.0460787	0.0296998	0.0588235	0.0333931	0.0419716	0.0248147	0.529412	0.0692159	0.0686459	0.0697858	84.86	0.428085	0.000445054	0.000399547	0.57107
450	0.363636	0.0643113	0.0667639	0.0618587	0.163636	0.0496833	0.0557375	0.043629	0.0727273	0.0352791	0.0429828	0.0275754	0.418182	0.0659231	0.0673946	0.0644516	90.85	0.476003	0.000459497	0.000409154	0.523128
																	96.84	0.523594	0.000466539	0.000412042	0.475528
																	102.83	0.570329	0.000466268	0.000408482	0.428796
																	108.82	0.615698	0.000459062	0.000399003	0.383444
																	114.81	0.659211	0.000445556	0.000384355	0.339959
																	120.8	0.700407	0.000426602	0.00036546	0.298801
																	126.79	0.73886	0.000403221	0.000343363	0.260394
																	132.78	0.774181	0.000376545	0.000319175	0.225123
																	138.77	0.806027	0.000347763	0.00029402	0.193331
																	144.76	0.8341	0.000318061	0.00026898	0.165313
																	150.75	0.858153	0.000288575	0.000245052	0.141314
																	156.74	0.877992	0.00026034	0.000223105	0.121525
																	162.73	0.893476	0.000234255	0.000203853	0.106086
																	168.72	0.904521	0.000211049	0.000187833	0.0950799
																	174.71	0.911097	0.000191268	0.000175396	0.0885364
																	180.7	0.913228	0.000175263	0.000166705	0.0864303
																	186.69	0.910991	0.000163194	0.000161748	0.0886837
																	192.68	0.904516	0.000155039	0.000160348	0.0951682
																	198.67	0.89398	0.000150617	0.000162195	0.105707
																	204.66	0.879604	0.00014961	0.00016687	0.12008
																	210.65	0.861651	0.000151592	0.000173875	0.138024
																	216.64	0.840421	0.000156064	0.000182666	0.15924
																	222.63	0.816246	0.000162485	0.000192684	0.183399
																	228.62	0.789484	0.000170303	0.000203384	0.210143
																	234.61	0.760515	0.000178983	0.000214258	0.239092
																	240.6	0.729736	0.000188031	0.000224854	0.269851
																	246.59	0.697553	0.000197013	0.000234793	0.302015
																	252.58	0.664379	0.000205571	0.000243778	0.335172
																	258.57	0.630624	0.000213427	0.000251596	0.368911
																	264.56	0.596694	0.000220387	0.000258116	0.402827
																	270.55	0.562984	0.000226339	0.000263288	0.436527
																	276.54	0.529872	0.000231249	0.00026713	0.469629
																	282.53	0.497718	0.000235144	0.00026972	0.501777
																	288.52	0.466856	0.000238107	0.00027118	0.532635
																	294.51	0.437592	0.000240262	0.000271664	0.561896
																	300.5	0.410203	0.000241757	0.000271349	0.589284
																	306.49	0.384932	0.000242756	0.000270417	0.614555
																	312.48	0.361986	0.000243422	0.000269046	0.637502
																	318.47	0.341534	0.00024391	0.000267404	0.657955
																	324.46	0.32371	0.000244358	0.000265641	0.67578
																	330.45	0.308608	0.000244882	0.000263882	0.690883
																	336.44	0.296285	0.000245569	0.000262228	0.703207
																	342.43	0.286759	0.000246481	0.000260753	0.712733
																	348.42	0.280015	0.00024765	0.000259503	0.719478
																	354.41	0.276	0.000249081	0.000258502	0.723492
																	360.4	0.274633	0.000250756	0.000257751	0.724859
																	366.39	0.275798	0.000252636	0.000257233	0.723692
																	372.38	0.279358	0.000254668	0.000256913	0.720131
																	378.37	0.285146	0.000256783	0.000256746	0.71434
																	384.36	0.29298	0.000258908	0.000256679	0.706504
																	390.35	0.302656	0.000260961	0.000256652	0.696826
																	396.34	0.31396	0.000262863	0.000256601	0.685521
																	402.33	0.326665	0.000264535	0.000256465	0.672814
																	408.32	0.340539	0.000265904	0.000256185	0.658939
																	414.31	0.355347	0.000266904	0.000255706	0.644131
																	420.3	0.370853	0.000267479	0.000254981	0.628624
																	426.29	0.386827	0.000267585	0.000253974	0.612651
																	432.28	0.403043	0.000267191	0.000252659	0.596437
																	438.27	0.419286	0.000266281	0.000251024	0.580197
																	444.26	0.435352	0.000264858	0.000249073	0.564135
																	450.25	0.451051	0.000262937	0.000246824	0.54844
																	456.24	0.466209	0.000260555	0.000244313	0.533286
																	462.23	0.480672	0.000257764	0.000241589	0.518829
																	468.22	0.4943	0.000254635	0.00023872	0.505207
																	474.21	0.506977	0.000251252	0.000235785	0.492536
																	480.2	0.518604	0.000247712	0.000232873	0.480915
																	486.19	0.529105	0.000244123	0.000230082	0.47042
																	492.18	0.538423	0.0002406	0.000227513	0.461109
																	498.17	0.54652	0.000237258	0.000225264	0.453017
																	504.16	0.553379	0.00023421	0.000223429	0.446164
																	510.15	0.558999	0.000231563	0.000222091	0.440548
																	516.14	0.563398	0.000229408	0.000221317	0.436151
																	522.13	0.56661	0.000227823	0.000221155	0.432941
																	528.12	0.568682	0.000226862	0.00022163	0.43087
																	534.11	0.569673	0.000226556	0.000222741	0.429878
																	540.1	0.569655	0.000226909	0.000224464	0.429894
																	546.09	0.568707	0.0002279	0.000226747	0.430838
																	552.08	0.566918	0.00022948	0.000229514	0.432623
																	558.07	0.564379	0.000231575	0.000232668	0.435157
																	564.06	0.561187	0.00023409	0.000236097	0.438343
																	570.05	0.557441	0.000236913	0.000239675	0.442082
																	576.04	0.55324	0.00023992	0.000243269	0.446277
																	582.03	0.548681	0.000242983	0.00024675	0.450829
																	588.02	0.54386	0.000245971	0.000249992	0.455644
																	594.01	0.538869	0.000248763	0.000252882	0.46063
																	600	0.533793	0.000251248	0.000255326	0.4657

## Sheet: Panel (c)
Detuning Delta (Hz)	P_updown	P_updown mean error	P_updown upper error	P_updown lower error	P_downup	P_downup mean error	P_downup upper error	P_downup lower error	P_updown+P_downup probability	P_updown+P_downup mean error	P_updown+P_downup upper error	P_updown+P_downup lower error	P_downdown+P_upup probability	P_downdown+P_upup mean error	P_downdown+P_upup upper error	P_downdown+P_upup lower error	SIM Detuning Delta (Hz)	SIM P_updown	SIM P_downup	SIM P_downdown+SIM P_upup	SIM P_updown+SIM P_updown
-2.67	0	0.0124968	0.0249936	0	0.0512821	0.0361433	0.0475273	0.0247593	0.0512821	0.0361433	0.0475273	0.0247593	0.948718	0.0361433	0.0247593	0.0475273	-5	0.000590622	0.000910732	0.998499	0.00150135
-2.17	0.025	0.0263615	0.0381578	0.0145652	0	0.0121902	0.0243803	0	0.025	0.0263615	0.0381578	0.0145652	0.975	0.0263615	0.0145652	0.0381578	-4.85	0.000551653	0.00091583	0.998533	0.00146748
-1.67	0.0212766	0.0225406	0.0326837	0.0123974	0.0212766	0.0225406	0.0326837	0.0123974	0.0425532	0.0302262	0.0398837	0.0205686	0.957447	0.0302262	0.0205686	0.0398837	-4.7	0.000477311	0.000889736	0.998633	0.00136705
-1.17	0	0.0124968	0.0249936	0	0	0.0124968	0.0249936	0	0	0.0124968	0.0249936	0	1	0.0124968	0	0.0249936	-4.55	0.00037518	0.000846435	0.998778	0.00122161
-0.67	0.0322581	0.0337059	0.0486223	0.0187895	0	0.0156451	0.0312903	0	0.0322581	0.0337059	0.0486223	0.0187895	0.967742	0.0337059	0.0187895	0.0486223	-4.4	0.000262023	0.000811777	0.998926	0.0010738
-0.17	0.0350877	0.0250896	0.0332026	0.0169766	0.0526316	0.0300218	0.0378155	0.0222282	0.0877193	0.0376104	0.0447816	0.0304392	0.912281	0.0376104	0.0304392	0.0447816	-4.25	0.000165066	0.000824675	0.99901	0.000989741
0.33	0.129032	0.0600456	0.0718053	0.048286	0.129032	0.0600456	0.0718053	0.048286	0.258065	0.0775984	0.0852567	0.06994	0.741935	0.0775984	0.06994	0.0852567	-4.1	0.000122313	0.000937012	0.998941	0.00105933
0.83	0.102564	0.04868	0.0587371	0.038623	0.282051	0.0712886	0.0767934	0.0657839	0.384615	0.0769542	0.0798677	0.0740406	0.615385	0.0769542	0.0740406	0.0798677	-3.95	0.000181566	0.00121187	0.998607	0.00139344
1.33	0.28	0.0883231	0.096918	0.0797281	0.24	0.0841593	0.0943195	0.0739991	0.52	0.0979633	0.0971823	0.0987443	0.48	0.0979633	0.0987443	0.0971823	-3.8	0.000397933	0.00171992	0.997882	0.00211785
1.83	0.264706	0.0747738	0.081576	0.0679717	0.323529	0.0791791	0.0842796	0.0740786	0.588235	0.0832068	0.080657	0.0857566	0.411765	0.0832068	0.0857566	0.080657	-3.65	0.000829734	0.00253386	0.996636	0.00336359
2.33	0.447368	0.0796206	0.0809839	0.0782572	0.342105	0.076035	0.0801255	0.0719444	0.789474	0.0655666	0.0580631	0.07307	0.210526	0.0655666	0.07307	0.0580631	-3.5	0.00153295	0.00372116	0.994746	0.00525411
2.83	0.487805	0.0771236	0.0774168	0.0768305	0.414634	0.0760321	0.078084	0.0739802	0.902439	0.0464765	0.0367818	0.0561711	0.097561	0.0464765	0.0561711	0.0367818	-3.35	0.00255447	0.00533539	0.99211	0.00788985
3.33	0.444444	0.0939054	0.0959178	0.0918931	0.481481	0.0944127	0.0950834	0.0937419	0.925926	0.0511468	0.0356538	0.0666398	0.0740741	0.0511468	0.0666398	0.0356538	-3.2	0.00392474	0.00740709	0.988668	0.0113318
3.83	0.44186	0.0748697	0.076203	0.0735363	0.418605	0.0743833	0.07625	0.0725166	0.860465	0.0526764	0.0443989	0.0609538	0.162791	0.0560143	0.0637555	0.0482731	-3.05	0.00565069	0.00993516	0.984414	0.0155859
4.33	0.317073	0.0718884	0.076286	0.0674908	0.512195	0.0771236	0.0768305	0.0774168	0.829268	0.0584205	0.0504986	0.0663424	0.170732	0.0584205	0.0663424	0.0504986	-2.9	0.00770968	0.0128797	0.979411	0.0205894
4.83	0.272727	0.0765725	0.0833381	0.069807	0.363636	0.0825569	0.0866151	0.0784987	0.636364	0.0825569	0.0784987	0.0866151	0.363636	0.0825569	0.0866151	0.0784987	-2.75	0.0100453	0.0161572	0.973797	0.0262025
5.33	0.137931	0.0637564	0.076008	0.0515048	0.172414	0.0695582	0.0806368	0.0584796	0.310345	0.0846173	0.0910248	0.0782097	0.689655	0.0846173	0.0782097	0.0910248	-2.6	0.0125664	0.01964	0.967794	0.0322063
5.83	0.0689655	0.0478398	0.0624616	0.033218	0.344828	0.0868743	0.0921163	0.0816323	0.413793	0.0899392	0.092851	0.0870274	0.586207	0.0899392	0.0870274	0.092851	-2.45	0.0151492	0.023159	0.961692	0.0383082
6.33	0.103448	0.056698	0.0701284	0.0432675	0.172414	0.0695582	0.0806368	0.0584796	0.275862	0.0818269	0.0894006	0.0742532	0.724138	0.0818269	0.0742532	0.0894006	-2.3	0.0176443	0.0265137	0.955842	0.0441581
6.83	0.0740741	0.0511468	0.0666398	0.0356538	0	0.0178998	0.0357996	0	0.0740741	0.0511468	0.0666398	0.0356538	0.925926	0.0511468	0.0356538	0.0666398	-2.15	0.0198875	0.0294852	0.950627	0.0493726
7.33	0.037037	0.0384675	0.0553651	0.0215699	0	0.0178998	0.0357996	0	0.037037	0.0384675	0.0553651	0.0215699	0.962963	0.0384675	0.0215699	0.0553651	-2	0.0217131	0.0318532	0.946434	0.0535664
7.83	0	0.0200688	0.0401377	0	0	0.0200688	0.0401377	0	0	0.0200688	0.0401377	0	1	0.0200688	0	0.0401377	-1.85	0.0229724	0.0334191	0.943609	0.0563914
																	-1.7	0.0235516	0.0340277	0.942421	0.0575792
																	-1.55	0.0233909	0.033591	0.943018	0.0569819
																	-1.4	0.0225006	0.0321077	0.945392	0.0546083
																	-1.25	0.0209751	0.0296794	0.949345	0.0506545
																	-1.1	0.0189988	0.0265191	0.954482	0.0455179
																	-0.95	0.0168481	0.0229524	0.9602	0.0398005
																	-0.8	0.014884	0.0194091	0.965707	0.0342931
																	-0.65	0.0135378	0.0164062	0.970056	0.0299441
																	-0.5	0.0132898	0.0145217	0.972189	0.0278115
																	-0.35	0.014642	0.014362	0.970996	0.029004
																	-0.2	0.0180868	0.0165256	0.965388	0.0346125
																	-0.05	0.0240751	0.0215628	0.954362	0.0456379
																	0.1	0.0329837	0.0299387	0.937078	0.0629224
																	0.25	0.0450874	0.0419989	0.912914	0.0870863
																	0.4	0.0605361	0.0579418	0.881522	0.118478
																	0.55	0.0793391	0.0778008	0.84286	0.15714
																	0.7	0.101359	0.101435	0.797206	0.202794
																	0.85	0.126311	0.128532	0.745157	0.254843
																	1	0.153778	0.15862	0.687602	0.312398
																	1.15	0.183226	0.191088	0.625686	0.374314
																	1.3	0.214026	0.225218	0.560756	0.439244
																	1.45	0.245489	0.260216	0.494295	0.505705
																	1.6	0.276892	0.295248	0.42786	0.57214
																	1.75	0.307509	0.329479	0.363012	0.636988
																	1.9	0.336643	0.362104	0.301252	0.698748
																	2.05	0.363649	0.392382	0.243969	0.756031
																	2.2	0.387956	0.419656	0.192388	0.807612
																	2.35	0.40908	0.443376	0.147544	0.852456
																	2.5	0.426639	0.463106	0.110255	0.889745
																	2.65	0.440355	0.478533	0.0811121	0.918888
																	2.8	0.450054	0.489465	0.0604818	0.939518
																	2.95	0.455662	0.495826	0.048512	0.951488
																	3.1	0.4572	0.497651	0.0451488	0.954851
																	3.25	0.454776	0.495068	0.050156	0.949844
																	3.4	0.448572	0.488291	0.0631374	0.936863
																	3.55	0.438832	0.477606	0.0835619	0.916438
																	3.7	0.425858	0.463356	0.110786	0.889214
																	3.85	0.409989	0.445931	0.14408	0.85592
																	4	0.391602	0.425752	0.182645	0.817355
																	4.15	0.371093	0.403265	0.225642	0.774358
																	4.3	0.348872	0.378925	0.272203	0.727797
																	4.45	0.325353	0.353192	0.321454	0.678546
																	4.6	0.300948	0.326518	0.372533	0.627467
																	4.75	0.276056	0.299341	0.424603	0.575397
																	4.9	0.251058	0.272076	0.476866	0.523134
																	5.05	0.226309	0.245109	0.528582	0.471418
																	5.2	0.202134	0.218794	0.579073	0.420927
																	5.35	0.178822	0.19344	0.627738	0.372262
																	5.5	0.156622	0.169317	0.674061	0.325939
																	5.65	0.13574	0.146645	0.717615	0.282385
																	5.8	0.116339	0.125599	0.758062	0.241938
																	5.95	0.0985367	0.106302	0.795161	0.204839
																	6.1	0.0824074	0.0888339	0.828759	0.171241
																	6.25	0.067984	0.073226	0.85879	0.14121
																	6.4	0.0552611	0.0594702	0.885269	0.114731
																	6.55	0.0441986	0.0475205	0.908281	0.0917191
																	6.7	0.0347266	0.0372987	0.927975	0.0720253
																	6.85	0.0267504	0.0286999	0.94455	0.0554503
																	7	0.0201555	0.0215983	0.958246	0.0417538
																	7.15	0.0148133	0.0158529	0.969334	0.0306662
																	7.3	0.0105863	0.0113133	0.9781	0.0218996
																	7.45	0.00733264	0.00782479	0.984843	0.0151574
																	7.6	0.00491098	0.00523347	0.989856	0.0101444
																	7.75	0.00318409	0.00339023	0.993426	0.00657433
																	7.9	0.00202235	0.00215443	0.995823	0.00417679
																	8.05	0.00130624	0.00139663	0.997297	0.00270288
																	8.2	0.000928314	0.00100067	0.998071	0.00192898
																	8.35	0.000794448	0.000864972	0.998341	0.00165942
																	8.5	0.000824498	0.000903236	0.998272	0.00172773
																	8.65	0.000952332	0.0010444	0.998003	0.00199674
																	8.8	0.0011254	0.00123216	0.997642	0.00235756
																	8.95	0.00130386	0.00142398	0.997272	0.00272784
																	9.1	0.00145942	0.00158977	0.996951	0.00304919
																	9.25	0.0015739	0.00171037	0.996716	0.00328427
																	9.4	0.00163764	0.00177576	0.996587	0.0034134
																	9.55	0.00164794	0.00178337	0.996569	0.0034313
																	9.7	0.00160741	0.00173632	0.996656	0.00334373
																	9.85	0.00152248	0.00164175	0.996836	0.00316423
																	10	0.00140202	0.00150936	0.997089	0.00291138

## Sheet: Panel (d)
Hold time (ms) [spin exchange]	C [spin exchange]	C error [spin exchange]	Phase (2 pi rad) [spin exchange]	Phase error (2 pi rad) [spin exchange]	Hold time (ms) [direct entanglement]	C [direct entanglement]	C error [direct entanglement]	Phase (2 pi rad) [direct entanglement]	Phase error (2 pi rad) [direct entanglement]	FIT Hold time (ms)	FIT Phase (2 pi rad) [spin exchange]	FIT Phase error (2 pi rad) [spin exchange]	FIT Phase (2 pi rad) [direct entanglement]	FIT Phase error (2 pi rad) [direct entanglement]
1	0.964959	0.0233542	-0.000760978	0.00815378	1	0.93333	0.0187375	-0.206156	0.00341526	-10	-0.0238036	0.0297262	-0.203841	0.00611486
100	0.987038	0.0218381	-0.104378	0.00586944	200	0.93784	0.022774	-0.22293	0.00614869	-9.39	-0.0241337	0.029672	-0.203912	0.00610609
350	0.965746	0.040685	-0.195159	0.0114556	500	0.899037	0.0262087	-0.265229	0.00523575	-8.78	-0.0244637	0.0296179	-0.203984	0.00609734
500	0.978714	0.025067	-0.300252	0.0113132						-8.17	-0.0247938	0.0295639	-0.204055	0.00608861
										-7.56	-0.0251239	0.02951	-0.204127	0.0060799
										-6.95	-0.025454	0.0294563	-0.204198	0.0060712
										-6.34	-0.0257841	0.0294026	-0.20427	0.00606253
										-5.73	-0.0261142	0.029349	-0.204341	0.00605388
										-5.12	-0.0264442	0.0292955	-0.204413	0.00604524
										-4.51	-0.0267743	0.0292421	-0.204484	0.00603663
										-3.9	-0.0271044	0.0291888	-0.204556	0.00602804
										-3.29	-0.0274345	0.0291356	-0.204627	0.00601946
										-2.68	-0.0277646	0.0290825	-0.204699	0.00601091
										-2.07	-0.0280946	0.0290296	-0.20477	0.00600237
										-1.46	-0.0284247	0.0289767	-0.204842	0.00599386
										-0.85	-0.0287548	0.0289239	-0.204913	0.00598537
										-0.24	-0.0290849	0.0288712	-0.204985	0.00597689
										0.37	-0.029415	0.0288187	-0.205056	0.00596844
										0.98	-0.0297451	0.0287662	-0.205128	0.00596001
										1.59	-0.0300751	0.0287139	-0.205199	0.0059516
										2.2	-0.0304052	0.0286616	-0.205271	0.00594321
										2.81	-0.0307353	0.0286095	-0.205342	0.00593484
										3.42	-0.0310654	0.0285574	-0.205414	0.00592649
										4.03	-0.0313955	0.0285055	-0.205485	0.00591816
										4.64	-0.0317256	0.0284537	-0.205557	0.00590985
										5.25	-0.0320556	0.028402	-0.205628	0.00590157
										5.86	-0.0323857	0.0283504	-0.2057	0.0058933
										6.47	-0.0327158	0.0282989	-0.205771	0.00588506
										7.08	-0.0330459	0.0282476	-0.205843	0.00587684
										7.69	-0.033376	0.0281963	-0.205914	0.00586864
										8.3	-0.0337061	0.0281451	-0.205986	0.00586046
										8.91	-0.0340361	0.0280941	-0.206057	0.0058523
										9.52	-0.0343662	0.0280432	-0.206129	0.00584417
										10.13	-0.0346963	0.0279924	-0.206201	0.00583605
										10.74	-0.0350264	0.0279417	-0.206272	0.00582796
										11.35	-0.0353565	0.0278911	-0.206344	0.0058199
										11.96	-0.0356865	0.0278407	-0.206415	0.00581185
										12.57	-0.0360166	0.0277903	-0.206487	0.00580382
										13.18	-0.0363467	0.0277401	-0.206558	0.00579582
										13.79	-0.0366768	0.02769	-0.20663	0.00578784
										14.4	-0.0370069	0.02764	-0.206701	0.00577988
										15.01	-0.037337	0.0275902	-0.206773	0.00577195
										15.62	-0.037667	0.0275404	-0.206844	0.00576404
										16.23	-0.0379971	0.0274908	-0.206916	0.00575615
										16.84	-0.0383272	0.0274413	-0.206987	0.00574828
										17.45	-0.0386573	0.0273919	-0.207059	0.00574044
										18.06	-0.0389874	0.0273427	-0.20713	0.00573262
										18.67	-0.0393175	0.0272935	-0.207202	0.00572482
										19.28	-0.0396475	0.0272445	-0.207273	0.00571705
										19.89	-0.0399776	0.0271956	-0.207345	0.0057093
										20.5	-0.0403077	0.0271469	-0.207416	0.00570157
										21.11	-0.0406378	0.0270982	-0.207488	0.00569387
										21.72	-0.0409679	0.0270497	-0.207559	0.00568619
										22.33	-0.041298	0.0270014	-0.207631	0.00567853
										22.94	-0.041628	0.0269531	-0.207702	0.0056709
										23.55	-0.0419581	0.026905	-0.207774	0.00566329
										24.16	-0.0422882	0.026857	-0.207845	0.00565571
										24.77	-0.0426183	0.0268091	-0.207917	0.00564815
										25.38	-0.0429484	0.0267614	-0.207988	0.00564061
										25.99	-0.0432784	0.0267138	-0.20806	0.0056331
										26.6	-0.0436085	0.0266663	-0.208131	0.00562562
										27.21	-0.0439386	0.026619	-0.208203	0.00561815
										27.82	-0.0442687	0.0265718	-0.208274	0.00561072
										28.43	-0.0445988	0.0265248	-0.208346	0.00560331
										29.04	-0.0449289	0.0264778	-0.208417	0.00559592
										29.65	-0.0452589	0.026431	-0.208489	0.00558855
										30.26	-0.045589	0.0263844	-0.20856	0.00558122
										30.87	-0.0459191	0.0263379	-0.208632	0.0055739
										31.48	-0.0462492	0.0262915	-0.208703	0.00556662
										32.09	-0.0465793	0.0262453	-0.208775	0.00555935
										32.7	-0.0469094	0.0261992	-0.208846	0.00555212
										33.31	-0.0472394	0.0261532	-0.208918	0.00554491
										33.92	-0.0475695	0.0261074	-0.20899	0.00553772
										34.53	-0.0478996	0.0260617	-0.209061	0.00553056
										35.14	-0.0482297	0.0260162	-0.209133	0.00552343
										35.75	-0.0485598	0.0259708	-0.209204	0.00551632
										36.36	-0.0488899	0.0259255	-0.209276	0.00550924
										36.97	-0.0492199	0.0258804	-0.209347	0.00550218
										37.58	-0.04955	0.0258355	-0.209419	0.00549515
										38.19	-0.0498801	0.0257907	-0.20949	0.00548815
										38.8	-0.0502102	0.025746	-0.209562	0.00548117
										39.41	-0.0505403	0.0257015	-0.209633	0.00547422
										40.02	-0.0508703	0.0256572	-0.209705	0.0054673
										40.63	-0.0512004	0.0256129	-0.209776	0.0054604
										41.24	-0.0515305	0.0255689	-0.209848	0.00545353
										41.85	-0.0518606	0.025525	-0.209919	0.00544669
										42.46	-0.0521907	0.0254812	-0.209991	0.00543987
										43.07	-0.0525208	0.0254376	-0.210062	0.00543308
										43.68	-0.0528508	0.0253942	-0.210134	0.00542632
										44.29	-0.0531809	0.0253509	-0.210205	0.00541958
										44.9	-0.053511	0.0253077	-0.210277	0.00541288
										45.51	-0.0538411	0.0252647	-0.210348	0.0054062
										46.12	-0.0541712	0.0252219	-0.21042	0.00539955
										46.73	-0.0545013	0.0251792	-0.210491	0.00539292
										47.34	-0.0548313	0.0251367	-0.210563	0.00538633
										47.95	-0.0551614	0.0250943	-0.210634	0.00537976
										48.56	-0.0554915	0.0250522	-0.210706	0.00537322
										49.17	-0.0558216	0.0250101	-0.210777	0.00536671
										49.78	-0.0561517	0.0249682	-0.210849	0.00536022
										50.39	-0.0564818	0.0249265	-0.21092	0.00535377
										51	-0.0568118	0.024885	-0.210992	0.00534734
										51.61	-0.0571419	0.0248436	-0.211063	0.00534094
										52.22	-0.057472	0.0248024	-0.211135	0.00533457
										52.83	-0.0578021	0.0247613	-0.211206	0.00532823
										53.44	-0.0581322	0.0247204	-0.211278	0.00532192
										54.05	-0.0584622	0.0246797	-0.211349	0.00531564
										54.66	-0.0587923	0.0246392	-0.211421	0.00530938
										55.27	-0.0591224	0.0245988	-0.211492	0.00530316
										55.88	-0.0594525	0.0245586	-0.211564	0.00529696
										56.49	-0.0597826	0.0245185	-0.211635	0.0052908
										57.1	-0.0601127	0.0244787	-0.211707	0.00528466
										57.71	-0.0604427	0.024439	-0.211778	0.00527855
										58.32	-0.0607728	0.0243994	-0.21185	0.00527248
										58.93	-0.0611029	0.0243601	-0.211922	0.00526643
										59.54	-0.061433	0.0243209	-0.211993	0.00526041
										60.15	-0.0617631	0.0242819	-0.212065	0.00525442
										60.76	-0.0620932	0.0242431	-0.212136	0.00524847
										61.37	-0.0624232	0.0242044	-0.212208	0.00524254
										61.98	-0.0627533	0.024166	-0.212279	0.00523664
										62.59	-0.0630834	0.0241277	-0.212351	0.00523078
										63.2	-0.0634135	0.0240896	-0.212422	0.00522494
										63.81	-0.0637436	0.0240516	-0.212494	0.00521914
										64.42	-0.0640737	0.0240139	-0.212565	0.00521336
										65.03	-0.0644037	0.0239763	-0.212637	0.00520762
										65.64	-0.0647338	0.0239389	-0.212708	0.00520191
										66.25	-0.0650639	0.0239017	-0.21278	0.00519622
										66.86	-0.065394	0.0238647	-0.212851	0.00519057
										67.47	-0.0657241	0.0238279	-0.212923	0.00518495
										68.08	-0.0660541	0.0237913	-0.212994	0.00517937
										68.69	-0.0663842	0.0237548	-0.213066	0.00517381
										69.3	-0.0667143	0.0237186	-0.213137	0.00516829
										69.91	-0.0670444	0.0236825	-0.213209	0.00516279
										70.52	-0.0673745	0.0236466	-0.21328	0.00515733
										71.13	-0.0677046	0.0236109	-0.213352	0.0051519
										71.74	-0.0680346	0.0235754	-0.213423	0.00514651
										72.35	-0.0683647	0.0235401	-0.213495	0.00514114
										72.96	-0.0686948	0.023505	-0.213566	0.00513581
										73.57	-0.0690249	0.0234701	-0.213638	0.0051305
										74.18	-0.069355	0.0234353	-0.213709	0.00512524
										74.79	-0.0696851	0.0234008	-0.213781	0.00512
										75.4	-0.0700151	0.0233665	-0.213852	0.0051148
										76.01	-0.0703452	0.0233323	-0.213924	0.00510962
										76.62	-0.0706753	0.0232984	-0.213995	0.00510449
										77.23	-0.0710054	0.0232647	-0.214067	0.00509938
										77.84	-0.0713355	0.0232311	-0.214138	0.00509431
										78.45	-0.0716655	0.0231978	-0.21421	0.00508927
										79.06	-0.0719956	0.0231647	-0.214281	0.00508426
										79.67	-0.0723257	0.0231318	-0.214353	0.00507929
										80.28	-0.0726558	0.023099	-0.214424	0.00507435
										80.89	-0.0729859	0.0230665	-0.214496	0.00506944
										81.5	-0.073316	0.0230342	-0.214567	0.00506457
										82.11	-0.073646	0.0230021	-0.214639	0.00505973
										82.72	-0.0739761	0.0229702	-0.21471	0.00505493
										83.33	-0.0743062	0.0229385	-0.214782	0.00505016
										83.94	-0.0746363	0.0229071	-0.214854	0.00504542
										84.55	-0.0749664	0.0228758	-0.214925	0.00504072
										85.16	-0.0752965	0.0228447	-0.214997	0.00503605
										85.77	-0.0756265	0.0228139	-0.215068	0.00503141
										86.38	-0.0759566	0.0227833	-0.21514	0.00502681
										86.99	-0.0762867	0.0227528	-0.215211	0.00502224
										87.6	-0.0766168	0.0227226	-0.215283	0.00501771
										88.21	-0.0769469	0.0226926	-0.215354	0.00501321
										88.82	-0.077277	0.0226629	-0.215426	0.00500875
										89.43	-0.077607	0.0226333	-0.215497	0.00500432
										90.04	-0.0779371	0.022604	-0.215569	0.00499993
										90.65	-0.0782672	0.0225749	-0.21564	0.00499557
										91.26	-0.0785973	0.022546	-0.215712	0.00499125
										91.87	-0.0789274	0.0225173	-0.215783	0.00498696
										92.48	-0.0792574	0.0224888	-0.215855	0.00498271
										93.09	-0.0795875	0.0224606	-0.215926	0.00497849
										93.7	-0.0799176	0.0224326	-0.215998	0.00497431
										94.31	-0.0802477	0.0224048	-0.216069	0.00497016
										94.92	-0.0805778	0.0223772	-0.216141	0.00496605
										95.53	-0.0809079	0.0223499	-0.216212	0.00496198
										96.14	-0.0812379	0.0223228	-0.216284	0.00495794
										96.75	-0.081568	0.0222959	-0.216355	0.00495393
										97.36	-0.0818981	0.0222693	-0.216427	0.00494996
										97.97	-0.0822282	0.0222428	-0.216498	0.00494603
										98.58	-0.0825583	0.0222166	-0.21657	0.00494214
										99.19	-0.0828884	0.0221907	-0.216641	0.00493828
										99.8	-0.0832184	0.0221649	-0.216713	0.00493446
										100.41	-0.0835485	0.0221394	-0.216784	0.00493067
										101.02	-0.0838786	0.0221142	-0.216856	0.00492692
										101.63	-0.0842087	0.0220891	-0.216927	0.00492321
										102.24	-0.0845388	0.0220643	-0.216999	0.00491953
										102.85	-0.0848689	0.0220398	-0.21707	0.00491589
										103.46	-0.0851989	0.0220154	-0.217142	0.00491228
										104.07	-0.085529	0.0219913	-0.217213	0.00490872
										104.68	-0.0858591	0.0219675	-0.217285	0.00490519
										105.29	-0.0861892	0.0219439	-0.217356	0.0049017
										105.9	-0.0865193	0.0219205	-0.217428	0.00489824
										106.51	-0.0868494	0.0218973	-0.217499	0.00489482
										107.12	-0.0871794	0.0218744	-0.217571	0.00489144
										107.73	-0.0875095	0.0218518	-0.217642	0.0048881
										108.34	-0.0878396	0.0218294	-0.217714	0.00488479
										108.95	-0.0881697	0.0218072	-0.217786	0.00488152
										109.56	-0.0884998	0.0217853	-0.217857	0.00487829
										110.17	-0.0888298	0.0217636	-0.217929	0.0048751
										110.78	-0.0891599	0.0217422	-0.218	0.00487194
										111.39	-0.08949	0.021721	-0.218072	0.00486882
										112	-0.0898201	0.0217	-0.218143	0.00486574
										112.61	-0.0901502	0.0216793	-0.218215	0.0048627
										113.22	-0.0904803	0.0216589	-0.218286	0.00485969
										113.83	-0.0908103	0.0216387	-0.218358	0.00485673
										114.44	-0.0911404	0.0216187	-0.218429	0.0048538
										115.05	-0.0914705	0.021599	-0.218501	0.00485091
										115.66	-0.0918006	0.0215796	-0.218572	0.00484806
										116.27	-0.0921307	0.0215604	-0.218644	0.00484525
										116.88	-0.0924608	0.0215414	-0.218715	0.00484247
										117.49	-0.0927908	0.0215227	-0.218787	0.00483974
										118.1	-0.0931209	0.0215043	-0.218858	0.00483704
										118.71	-0.093451	0.0214861	-0.21893	0.00483438
										119.32	-0.0937811	0.0214682	-0.219001	0.00483176
										119.93	-0.0941112	0.0214505	-0.219073	0.00482917
										120.54	-0.0944413	0.0214331	-0.219144	0.00482663
										121.15	-0.0947713	0.0214159	-0.219216	0.00482413
										121.76	-0.0951014	0.021399	-0.219287	0.00482166
										122.37	-0.0954315	0.0213824	-0.219359	0.00481924
										122.98	-0.0957616	0.021366	-0.21943	0.00481685
										123.59	-0.0960917	0.0213498	-0.219502	0.0048145
										124.2	-0.0964217	0.021334	-0.219573	0.00481219
										124.81	-0.0967518	0.0213184	-0.219645	0.00480992
										125.42	-0.0970819	0.021303	-0.219716	0.00480769
										126.03	-0.097412	0.0212879	-0.219788	0.0048055
										126.64	-0.0977421	0.0212731	-0.219859	0.00480335
										127.25	-0.0980722	0.0212585	-0.219931	0.00480124
										127.86	-0.0984022	0.0212442	-0.220002	0.00479916
										128.47	-0.0987323	0.0212302	-0.220074	0.00479713
										129.08	-0.0990624	0.0212164	-0.220145	0.00479514
										129.69	-0.0993925	0.0212029	-0.220217	0.00479318
										130.3	-0.0997226	0.0211897	-0.220288	0.00479127
										130.91	-0.100053	0.0211767	-0.22036	0.00478939
										131.52	-0.100383	0.021164	-0.220431	0.00478756
										132.13	-0.100713	0.0211515	-0.220503	0.00478576
										132.74	-0.101043	0.0211394	-0.220575	0.00478401
										133.35	-0.101373	0.0211274	-0.220646	0.00478229
										133.96	-0.101703	0.0211158	-0.220718	0.00478062
										134.57	-0.102033	0.0211044	-0.220789	0.00477898
										135.18	-0.102363	0.0210933	-0.220861	0.00477739
										135.79	-0.102693	0.0210825	-0.220932	0.00477583
										136.4	-0.103023	0.0210719	-0.221004	0.00477432
										137.01	-0.103353	0.0210616	-0.221075	0.00477284
										137.62	-0.103684	0.0210516	-0.221147	0.00477141
										138.23	-0.104014	0.0210418	-0.221218	0.00477001
										138.84	-0.104344	0.0210324	-0.22129	0.00476866
										139.45	-0.104674	0.0210231	-0.221361	0.00476734
										140.06	-0.105004	0.0210142	-0.221433	0.00476607
										140.67	-0.105334	0.0210055	-0.221504	0.00476484
										141.28	-0.105664	0.0209971	-0.221576	0.00476364
										141.89	-0.105994	0.020989	-0.221647	0.00476249
										142.5	-0.106324	0.0209812	-0.221719	0.00476138
										143.11	-0.106654	0.0209736	-0.22179	0.00476031
										143.72	-0.106984	0.0209663	-0.221862	0.00475928
										144.33	-0.107314	0.0209593	-0.221933	0.00475829
										144.94	-0.107645	0.0209525	-0.222005	0.00475733
										145.55	-0.107975	0.020946	-0.222076	0.00475643
										146.16	-0.108305	0.0209398	-0.222148	0.00475556
										146.77	-0.108635	0.0209339	-0.222219	0.00475473
										147.38	-0.108965	0.0209283	-0.222291	0.00475394
										147.99	-0.109295	0.0209229	-0.222362	0.00475319
										148.6	-0.109625	0.0209178	-0.222434	0.00475249
										149.21	-0.109955	0.020913	-0.222505	0.00475182
										149.82	-0.110285	0.0209084	-0.222577	0.0047512
										150.43	-0.110615	0.0209041	-0.222648	0.00475061
										151.04	-0.110945	0.0209001	-0.22272	0.00475007
										151.65	-0.111275	0.0208964	-0.222791	0.00474957
										152.26	-0.111606	0.020893	-0.222863	0.00474911
										152.87	-0.111936	0.0208898	-0.222934	0.00474869
										153.48	-0.112266	0.0208869	-0.223006	0.00474831
										154.09	-0.112596	0.0208843	-0.223077	0.00474797
										154.7	-0.112926	0.020882	-0.223149	0.00474767
										155.31	-0.113256	0.0208799	-0.22322	0.00474741
										155.92	-0.113586	0.0208782	-0.223292	0.00474719
										156.53	-0.113916	0.0208767	-0.223363	0.00474702
										157.14	-0.114246	0.0208754	-0.223435	0.00474688
										157.75	-0.114576	0.0208745	-0.223507	0.00474679
										158.36	-0.114906	0.0208738	-0.223578	0.00474674
										158.97	-0.115236	0.0208735	-0.22365	0.00474672
										159.58	-0.115567	0.0208733	-0.223721	0.00474675
										160.19	-0.115897	0.0208735	-0.223793	0.00474682
										160.8	-0.116227	0.020874	-0.223864	0.00474693
										161.41	-0.116557	0.0208747	-0.223936	0.00474708
										162.02	-0.116887	0.0208757	-0.224007	0.00474727
										162.63	-0.117217	0.020877	-0.224079	0.00474751
										163.24	-0.117547	0.0208785	-0.22415	0.00474778
										163.85	-0.117877	0.0208804	-0.224222	0.00474809
										164.46	-0.118207	0.0208825	-0.224293	0.00474845
										165.07	-0.118537	0.0208849	-0.224365	0.00474884
										165.68	-0.118867	0.0208875	-0.224436	0.00474928
										166.29	-0.119197	0.0208905	-0.224508	0.00474976
										166.9	-0.119528	0.0208937	-0.224579	0.00475028
										167.51	-0.119858	0.0208972	-0.224651	0.00475084
										168.12	-0.120188	0.020901	-0.224722	0.00475144
										168.73	-0.120518	0.020905	-0.224794	0.00475208
										169.34	-0.120848	0.0209094	-0.224865	0.00475276
										169.95	-0.121178	0.020914	-0.224937	0.00475348
										170.56	-0.121508	0.0209188	-0.225008	0.00475424
										171.17	-0.121838	0.020924	-0.22508	0.00475505
										171.78	-0.122168	0.0209294	-0.225151	0.00475589
										172.39	-0.122498	0.0209351	-0.225223	0.00475678
										173	-0.122828	0.0209411	-0.225294	0.0047577
										173.61	-0.123158	0.0209474	-0.225366	0.00475867
										174.22	-0.123489	0.0209539	-0.225437	0.00475967
										174.83	-0.123819	0.0209607	-0.225509	0.00476072
										175.44	-0.124149	0.0209678	-0.22558	0.00476181
										176.05	-0.124479	0.0209752	-0.225652	0.00476294
										176.66	-0.124809	0.0209828	-0.225723	0.0047641
										177.27	-0.125139	0.0209907	-0.225795	0.00476531
										177.88	-0.125469	0.0209989	-0.225866	0.00476656
										178.49	-0.125799	0.0210074	-0.225938	0.00476785
										179.1	-0.126129	0.0210161	-0.226009	0.00476918
										179.71	-0.126459	0.0210251	-0.226081	0.00477055
										180.32	-0.126789	0.0210344	-0.226152	0.00477196
										180.93	-0.127119	0.0210439	-0.226224	0.00477341
										181.54	-0.12745	0.0210537	-0.226295	0.0047749
										182.15	-0.12778	0.0210638	-0.226367	0.00477643
										182.76	-0.12811	0.0210741	-0.226439	0.004778
										183.37	-0.12844	0.0210848	-0.22651	0.00477961
										183.98	-0.12877	0.0210957	-0.226582	0.00478126
										184.59	-0.1291	0.0211068	-0.226653	0.00478296
										185.2	-0.12943	0.0211183	-0.226725	0.00478469
										185.81	-0.12976	0.02113	-0.226796	0.00478646
										186.42	-0.13009	0.0211419	-0.226868	0.00478827
										187.03	-0.13042	0.0211542	-0.226939	0.00479012
										187.64	-0.13075	0.0211667	-0.227011	0.00479201
										188.25	-0.13108	0.0211794	-0.227082	0.00479394
										188.86	-0.131411	0.0211925	-0.227154	0.00479591
										189.47	-0.131741	0.0212058	-0.227225	0.00479792
										190.08	-0.132071	0.0212193	-0.227297	0.00479997
										190.69	-0.132401	0.0212332	-0.227368	0.00480206
										191.3	-0.132731	0.0212472	-0.22744	0.00480418
										191.91	-0.133061	0.0212616	-0.227511	0.00480635
										192.52	-0.133391	0.0212762	-0.227583	0.00480856
										193.13	-0.133721	0.0212911	-0.227654	0.0048108
										193.74	-0.134051	0.0213062	-0.227726	0.00481309
										194.35	-0.134381	0.0213217	-0.227797	0.00481541
										194.96	-0.134711	0.0213373	-0.227869	0.00481777
										195.57	-0.135041	0.0213532	-0.22794	0.00482018
										196.18	-0.135371	0.0213694	-0.228012	0.00482262
										196.79	-0.135702	0.0213859	-0.228083	0.0048251
										197.4	-0.136032	0.0214026	-0.228155	0.00482762
										198.01	-0.136362	0.0214195	-0.228226	0.00483018
										198.62	-0.136692	0.0214368	-0.228298	0.00483277
										199.23	-0.137022	0.0214542	-0.228369	0.00483541
										199.84	-0.137352	0.021472	-0.228441	0.00483808
										200.45	-0.137682	0.02149	-0.228512	0.0048408
										201.06	-0.138012	0.0215082	-0.228584	0.00484355
										201.67	-0.138342	0.0215267	-0.228655	0.00484634
										202.28	-0.138672	0.0215454	-0.228727	0.00484917
										202.89	-0.139002	0.0215644	-0.228798	0.00485203
										203.5	-0.139332	0.0215837	-0.22887	0.00485494
										204.11	-0.139663	0.0216032	-0.228941	0.00485788
										204.72	-0.139993	0.0216229	-0.229013	0.00486086
										205.33	-0.140323	0.021643	-0.229084	0.00486388
										205.94	-0.140653	0.0216632	-0.229156	0.00486694
										206.55	-0.140983	0.0216837	-0.229227	0.00487003
										207.16	-0.141313	0.0217045	-0.229299	0.00487317
										207.77	-0.141643	0.0217255	-0.229371	0.00487634
										208.38	-0.141973	0.0217467	-0.229442	0.00487955
										208.99	-0.142303	0.0217682	-0.229514	0.00488279
										209.6	-0.142633	0.0217899	-0.229585	0.00488608
										210.21	-0.142963	0.0218119	-0.229657	0.0048894
										210.82	-0.143293	0.0218341	-0.229728	0.00489276
										211.43	-0.143624	0.0218566	-0.2298	0.00489615
										212.04	-0.143954	0.0218793	-0.229871	0.00489958
										212.65	-0.144284	0.0219022	-0.229943	0.00490305
										213.26	-0.144614	0.0219254	-0.230014	0.00490656
										213.87	-0.144944	0.0219489	-0.230086	0.0049101
										214.48	-0.145274	0.0219725	-0.230157	0.00491369
										215.09	-0.145604	0.0219964	-0.230229	0.0049173
										215.7	-0.145934	0.0220206	-0.2303	0.00492096
										216.31	-0.146264	0.022045	-0.230372	0.00492465
										216.92	-0.146594	0.0220696	-0.230443	0.00492838
										217.53	-0.146924	0.0220944	-0.230515	0.00493214
										218.14	-0.147254	0.0221195	-0.230586	0.00493594
										218.75	-0.147585	0.0221448	-0.230658	0.00493978
										219.36	-0.147915	0.0221704	-0.230729	0.00494365
										219.97	-0.148245	0.0221962	-0.230801	0.00494756
										220.58	-0.148575	0.0222222	-0.230872	0.00495151
										221.19	-0.148905	0.0222484	-0.230944	0.00495549
										221.8	-0.149235	0.0222749	-0.231015	0.00495951
										222.41	-0.149565	0.0223016	-0.231087	0.00496356
										223.02	-0.149895	0.0223285	-0.231158	0.00496765
										223.63	-0.150225	0.0223557	-0.23123	0.00497178
										224.24	-0.150555	0.0223831	-0.231301	0.00497593
										224.85	-0.150885	0.0224107	-0.231373	0.00498013
										225.46	-0.151215	0.0224385	-0.231444	0.00498436
										226.07	-0.151546	0.0224666	-0.231516	0.00498863
										226.68	-0.151876	0.0224949	-0.231587	0.00499293
										227.29	-0.152206	0.0225234	-0.231659	0.00499727
										227.9	-0.152536	0.0225521	-0.23173	0.00500164
										228.51	-0.152866	0.022581	-0.231802	0.00500604
										229.12	-0.153196	0.0226102	-0.231873	0.00501049
										229.73	-0.153526	0.0226396	-0.231945	0.00501496
										230.34	-0.153856	0.0226692	-0.232016	0.00501947
										230.95	-0.154186	0.022699	-0.232088	0.00502402
										231.56	-0.154516	0.022729	-0.232159	0.0050286
										232.17	-0.154846	0.0227593	-0.232231	0.00503321
										232.78	-0.155176	0.0227898	-0.232303	0.00503786
										233.39	-0.155507	0.0228204	-0.232374	0.00504254
										234	-0.155837	0.0228513	-0.232446	0.00504726
										234.61	-0.156167	0.0228824	-0.232517	0.00505201
										235.22	-0.156497	0.0229137	-0.232589	0.0050568
										235.83	-0.156827	0.0229453	-0.23266	0.00506162
										236.44	-0.157157	0.022977	-0.232732	0.00506647
										237.05	-0.157487	0.0230089	-0.232803	0.00507135
										237.66	-0.157817	0.0230411	-0.232875	0.00507627
										238.27	-0.158147	0.0230734	-0.232946	0.00508122
										238.88	-0.158477	0.023106	-0.233018	0.00508621
										239.49	-0.158807	0.0231388	-0.233089	0.00509123
										240.1	-0.159137	0.0231717	-0.233161	0.00509628
										240.71	-0.159468	0.0232049	-0.233232	0.00510137
										241.32	-0.159798	0.0232383	-0.233304	0.00510649
										241.93	-0.160128	0.0232718	-0.233375	0.00511164
										242.54	-0.160458	0.0233056	-0.233447	0.00511682
										243.15	-0.160788	0.0233396	-0.233518	0.00512204
										243.76	-0.161118	0.0233738	-0.23359	0.00512729
										244.37	-0.161448	0.0234081	-0.233661	0.00513257
										244.98	-0.161778	0.0234427	-0.233733	0.00513788
										245.59	-0.162108	0.0234775	-0.233804	0.00514323
										246.2	-0.162438	0.0235124	-0.233876	0.00514861
										246.81	-0.162768	0.0235476	-0.233947	0.00515402
										247.42	-0.163098	0.0235829	-0.234019	0.00515946
										248.03	-0.163429	0.0236185	-0.23409	0.00516493
										248.64	-0.163759	0.0236542	-0.234162	0.00517044
										249.25	-0.164089	0.0236901	-0.234233	0.00517597
										249.86	-0.164419	0.0237263	-0.234305	0.00518154
										250.47	-0.164749	0.0237626	-0.234376	0.00518714
										251.08	-0.165079	0.023799	-0.234448	0.00519277
										251.69	-0.165409	0.0238357	-0.234519	0.00519844
										252.3	-0.165739	0.0238726	-0.234591	0.00520413
										252.91	-0.166069	0.0239096	-0.234662	0.00520986
										253.52	-0.166399	0.0239469	-0.234734	0.00521561
										254.13	-0.166729	0.0239843	-0.234805	0.0052214
										254.74	-0.167059	0.0240219	-0.234877	0.00522721
										255.35	-0.16739	0.0240597	-0.234948	0.00523306
										255.96	-0.16772	0.0240977	-0.23502	0.00523894
										256.57	-0.16805	0.0241358	-0.235092	0.00524485
										257.18	-0.16838	0.0241741	-0.235163	0.00525079
										257.79	-0.16871	0.0242126	-0.235235	0.00525676
										258.4	-0.16904	0.0242513	-0.235306	0.00526276
										259.01	-0.16937	0.0242902	-0.235378	0.00526878
										259.62	-0.1697	0.0243292	-0.235449	0.00527484
										260.23	-0.17003	0.0243684	-0.235521	0.00528093
										260.84	-0.17036	0.0244078	-0.235592	0.00528705
										261.45	-0.17069	0.0244474	-0.235664	0.0052932
										262.06	-0.17102	0.0244871	-0.235735	0.00529938
										262.67	-0.17135	0.024527	-0.235807	0.00530558
										263.28	-0.171681	0.0245671	-0.235878	0.00531182
										263.89	-0.172011	0.0246074	-0.23595	0.00531808
										264.5	-0.172341	0.0246478	-0.236021	0.00532438
										265.11	-0.172671	0.0246884	-0.236093	0.0053307
										265.72	-0.173001	0.0247291	-0.236164	0.00533705
										266.33	-0.173331	0.02477	-0.236236	0.00534343
										266.94	-0.173661	0.0248111	-0.236307	0.00534984
										267.55	-0.173991	0.0248524	-0.236379	0.00535628
										268.16	-0.174321	0.0248938	-0.23645	0.00536275
										268.77	-0.174651	0.0249354	-0.236522	0.00536924
										269.38	-0.174981	0.0249771	-0.236593	0.00537576
										269.99	-0.175311	0.025019	-0.236665	0.00538232
										270.6	-0.175642	0.0250611	-0.236736	0.0053889
										271.21	-0.175972	0.0251033	-0.236808	0.0053955
										271.82	-0.176302	0.0251457	-0.236879	0.00540214
										272.43	-0.176632	0.0251883	-0.236951	0.0054088
										273.04	-0.176962	0.025231	-0.237022	0.00541549
										273.65	-0.177292	0.0252739	-0.237094	0.00542221
										274.26	-0.177622	0.0253169	-0.237165	0.00542895
										274.87	-0.177952	0.0253601	-0.237237	0.00543572
										275.48	-0.178282	0.0254034	-0.237308	0.00544252
										276.09	-0.178612	0.0254469	-0.23738	0.00544935
										276.7	-0.178942	0.0254905	-0.237451	0.00545621
										277.31	-0.179272	0.0255343	-0.237523	0.00546309
										277.92	-0.179603	0.0255782	-0.237594	0.00546999
										278.53	-0.179933	0.0256223	-0.237666	0.00547693
										279.14	-0.180263	0.0256666	-0.237737	0.00548389
										279.75	-0.180593	0.025711	-0.237809	0.00549088
										280.36	-0.180923	0.0257555	-0.23788	0.00549789
										280.97	-0.181253	0.0258002	-0.237952	0.00550493
										281.58	-0.181583	0.0258451	-0.238024	0.00551199
										282.19	-0.181913	0.02589	-0.238095	0.00551909
										282.8	-0.182243	0.0259352	-0.238167	0.00552621
										283.41	-0.182573	0.0259804	-0.238238	0.00553335
										284.02	-0.182903	0.0260259	-0.23831	0.00554052
										284.63	-0.183233	0.0260714	-0.238381	0.00554771
										285.24	-0.183564	0.0261171	-0.238453	0.00555494
										285.85	-0.183894	0.026163	-0.238524	0.00556218
										286.46	-0.184224	0.026209	-0.238596	0.00556945
										287.07	-0.184554	0.0262551	-0.238667	0.00557675
										287.68	-0.184884	0.0263014	-0.238739	0.00558407
										288.29	-0.185214	0.0263478	-0.23881	0.00559142
										288.9	-0.185544	0.0263943	-0.238882	0.0055988
										289.51	-0.185874	0.026441	-0.238953	0.00560619
										290.12	-0.186204	0.0264878	-0.239025	0.00561361
										290.73	-0.186534	0.0265348	-0.239096	0.00562106
										291.34	-0.186864	0.0265819	-0.239168	0.00562853
										291.95	-0.187194	0.0266291	-0.239239	0.00563603
										292.56	-0.187525	0.0266764	-0.239311	0.00564355
										293.17	-0.187855	0.0267239	-0.239382	0.0056511
										293.78	-0.188185	0.0267716	-0.239454	0.00565866
										294.39	-0.188515	0.0268193	-0.239525	0.00566626
										295	-0.188845	0.0268672	-0.239597	0.00567387
										295.61	-0.189175	0.0269152	-0.239668	0.00568151
										296.22	-0.189505	0.0269634	-0.23974	0.00568918
										296.83	-0.189835	0.0270116	-0.239811	0.00569687
										297.44	-0.190165	0.02706	-0.239883	0.00570458
										298.05	-0.190495	0.0271086	-0.239954	0.00571232
										298.66	-0.190825	0.0271572	-0.240026	0.00572008
										299.27	-0.191155	0.027206	-0.240097	0.00572786
										299.88	-0.191486	0.0272549	-0.240169	0.00573567
										300.49	-0.191816	0.027304	-0.24024	0.00574349
										301.1	-0.192146	0.0273531	-0.240312	0.00575135
										301.71	-0.192476	0.0274024	-0.240383	0.00575922
										302.32	-0.192806	0.0274518	-0.240455	0.00576712
										302.93	-0.193136	0.0275013	-0.240526	0.00577504
										303.54	-0.193466	0.027551	-0.240598	0.00578298
										304.15	-0.193796	0.0276008	-0.240669	0.00579095
										304.76	-0.194126	0.0276506	-0.240741	0.00579894
										305.37	-0.194456	0.0277007	-0.240812	0.00580695
										305.98	-0.194786	0.0277508	-0.240884	0.00581498
										306.59	-0.195116	0.027801	-0.240956	0.00582304
										307.2	-0.195447	0.0278514	-0.241027	0.00583112
										307.81	-0.195777	0.0279019	-0.241099	0.00583922
										308.42	-0.196107	0.0279525	-0.24117	0.00584734
										309.03	-0.196437	0.0280032	-0.241242	0.00585548
										309.64	-0.196767	0.028054	-0.241313	0.00586365
										310.25	-0.197097	0.028105	-0.241385	0.00587183
										310.86	-0.197427	0.028156	-0.241456	0.00588004
										311.47	-0.197757	0.0282072	-0.241528	0.00588827
										312.08	-0.198087	0.0282585	-0.241599	0.00589652
										312.69	-0.198417	0.0283099	-0.241671	0.0059048
										313.3	-0.198747	0.0283614	-0.241742	0.00591309
										313.91	-0.199077	0.028413	-0.241814	0.00592141
										314.52	-0.199408	0.0284647	-0.241885	0.00592974
										315.13	-0.199738	0.0285166	-0.241957	0.0059381
										315.74	-0.200068	0.0285685	-0.242028	0.00594648
										316.35	-0.200398	0.0286206	-0.2421	0.00595488
										316.96	-0.200728	0.0286727	-0.242171	0.00596329
										317.57	-0.201058	0.028725	-0.242243	0.00597173
										318.18	-0.201388	0.0287774	-0.242314	0.00598019
										318.79	-0.201718	0.0288298	-0.242386	0.00598868
										319.4	-0.202048	0.0288824	-0.242457	0.00599718
										320.01	-0.202378	0.0289351	-0.242529	0.0060057
										320.62	-0.202708	0.0289879	-0.2426	0.00601424
										321.23	-0.203038	0.0290408	-0.242672	0.0060228
										321.84	-0.203369	0.0290938	-0.242743	0.00603138
										322.45	-0.203699	0.0291469	-0.242815	0.00603999
										323.06	-0.204029	0.0292001	-0.242886	0.00604861
										323.67	-0.204359	0.0292535	-0.242958	0.00605725
										324.28	-0.204689	0.0293069	-0.243029	0.00606591
										324.89	-0.205019	0.0293604	-0.243101	0.00607459
										325.5	-0.205349	0.029414	-0.243172	0.00608329
										326.11	-0.205679	0.0294677	-0.243244	0.00609201
										326.72	-0.206009	0.0295215	-0.243315	0.00610075
										327.33	-0.206339	0.0295754	-0.243387	0.00610951
										327.94	-0.206669	0.0296294	-0.243458	0.00611828
										328.55	-0.206999	0.0296835	-0.24353	0.00612708
										329.16	-0.207329	0.0297377	-0.243601	0.0061359
										329.77	-0.20766	0.029792	-0.243673	0.00614473
										330.38	-0.20799	0.0298464	-0.243744	0.00615358
										330.99	-0.20832	0.0299009	-0.243816	0.00616245
										331.6	-0.20865	0.0299555	-0.243888	0.00617134
										332.21	-0.20898	0.0300101	-0.243959	0.00618025
										332.82	-0.20931	0.0300649	-0.244031	0.00618918
										333.43	-0.20964	0.0301198	-0.244102	0.00619813
										334.04	-0.20997	0.0301747	-0.244174	0.00620709
										334.65	-0.2103	0.0302298	-0.244245	0.00621607
										335.26	-0.21063	0.0302849	-0.244317	0.00622508
										335.87	-0.21096	0.0303401	-0.244388	0.0062341
										336.48	-0.21129	0.0303954	-0.24446	0.00624313
										337.09	-0.211621	0.0304509	-0.244531	0.00625219
										337.7	-0.211951	0.0305064	-0.244603	0.00626126
										338.31	-0.212281	0.0305619	-0.244674	0.00627035
										338.92	-0.212611	0.0306176	-0.244746	0.00627946
										339.53	-0.212941	0.0306734	-0.244817	0.00628859
										340.14	-0.213271	0.0307292	-0.244889	0.00629773
										340.75	-0.213601	0.0307852	-0.24496	0.00630689
										341.36	-0.213931	0.0308412	-0.245032	0.00631607
										341.97	-0.214261	0.0308973	-0.245103	0.00632526
										342.58	-0.214591	0.0309535	-0.245175	0.00633448
										343.19	-0.214921	0.0310098	-0.245246	0.00634371
										343.8	-0.215251	0.0310661	-0.245318	0.00635296
										344.41	-0.215582	0.0311226	-0.245389	0.00636222
										345.02	-0.215912	0.0311791	-0.245461	0.0063715
										345.63	-0.216242	0.0312357	-0.245532	0.0063808
										346.24	-0.216572	0.0312924	-0.245604	0.00639011
										346.85	-0.216902	0.0313492	-0.245675	0.00639945
										347.46	-0.217232	0.0314061	-0.245747	0.00640879
										348.07	-0.217562	0.031463	-0.245818	0.00641816
										348.68	-0.217892	0.0315201	-0.24589	0.00642754
										349.29	-0.218222	0.0315772	-0.245961	0.00643694
										349.9	-0.218552	0.0316344	-0.246033	0.00644635
										350.51	-0.218882	0.0316916	-0.246104	0.00645579
										351.12	-0.219212	0.031749	-0.246176	0.00646523
										351.73	-0.219543	0.0318064	-0.246247	0.00647469
										352.34	-0.219873	0.0318639	-0.246319	0.00648418
										352.95	-0.220203	0.0319215	-0.24639	0.00649367
										353.56	-0.220533	0.0319792	-0.246462	0.00650318
										354.17	-0.220863	0.0320369	-0.246533	0.00651271
										354.78	-0.221193	0.0320947	-0.246605	0.00652225
										355.39	-0.221523	0.0321526	-0.246677	0.00653181
										356	-0.221853	0.0322106	-0.246748	0.00654139
										356.61	-0.222183	0.0322686	-0.24682	0.00655097
										357.22	-0.222513	0.0323267	-0.246891	0.00656058
										357.83	-0.222843	0.0323849	-0.246963	0.0065702
										358.44	-0.223173	0.0324432	-0.247034	0.00657984
										359.05	-0.223504	0.0325015	-0.247106	0.00658949
										359.66	-0.223834	0.03256	-0.247177	0.00659916
										360.27	-0.224164	0.0326184	-0.247249	0.00660884
										360.88	-0.224494	0.032677	-0.24732	0.00661854
										361.49	-0.224824	0.0327356	-0.247392	0.00662825
										362.1	-0.225154	0.0327944	-0.247463	0.00663798
										362.71	-0.225484	0.0328531	-0.247535	0.00664772
										363.32	-0.225814	0.032912	-0.247606	0.00665748
										363.93	-0.226144	0.0329709	-0.247678	0.00666725
										364.54	-0.226474	0.0330299	-0.247749	0.00667704
										365.15	-0.226804	0.0330889	-0.247821	0.00668684
										365.76	-0.227134	0.0331481	-0.247892	0.00669665
										366.37	-0.227465	0.0332073	-0.247964	0.00670648
										366.98	-0.227795	0.0332665	-0.248035	0.00671633
										367.59	-0.228125	0.0333259	-0.248107	0.00672619
										368.2	-0.228455	0.0333853	-0.248178	0.00673606
										368.81	-0.228785	0.0334448	-0.24825	0.00674595
										369.42	-0.229115	0.0335043	-0.248321	0.00675585
										370.03	-0.229445	0.0335639	-0.248393	0.00676577
										370.64	-0.229775	0.0336236	-0.248464	0.0067757
										371.25	-0.230105	0.0336833	-0.248536	0.00678565
										371.86	-0.230435	0.0337431	-0.248607	0.00679561
										372.47	-0.230765	0.033803	-0.248679	0.00680558
										373.08	-0.231095	0.033863	-0.24875	0.00681556
										373.69	-0.231426	0.033923	-0.248822	0.00682557
										374.3	-0.231756	0.033983	-0.248893	0.00683558
										374.91	-0.232086	0.0340432	-0.248965	0.00684561
										375.52	-0.232416	0.0341034	-0.249036	0.00685565
										376.13	-0.232746	0.0341636	-0.249108	0.0068657
										376.74	-0.233076	0.0342239	-0.249179	0.00687577
										377.35	-0.233406	0.0342843	-0.249251	0.00688585
										377.96	-0.233736	0.0343448	-0.249322	0.00689595
										378.57	-0.234066	0.0344053	-0.249394	0.00690606
										379.18	-0.234396	0.0344659	-0.249465	0.00691618
										379.79	-0.234726	0.0345265	-0.249537	0.00692632
										380.4	-0.235056	0.0345872	-0.249609	0.00693647
										381.01	-0.235387	0.034648	-0.24968	0.00694663
										381.62	-0.235717	0.0347088	-0.249752	0.0069568
										382.23	-0.236047	0.0347697	-0.249823	0.00696699
										382.84	-0.236377	0.0348306	-0.249895	0.00697719
										383.45	-0.236707	0.0348916	-0.249966	0.0069874
										384.06	-0.237037	0.0349527	-0.250038	0.00699763
										384.67	-0.237367	0.0350138	-0.250109	0.00700787
										385.28	-0.237697	0.035075	-0.250181	0.00701812
										385.89	-0.238027	0.0351362	-0.250252	0.00702838
										386.5	-0.238357	0.0351975	-0.250324	0.00703866
										387.11	-0.238687	0.0352588	-0.250395	0.00704895
										387.72	-0.239017	0.0353203	-0.250467	0.00705925
										388.33	-0.239348	0.0353817	-0.250538	0.00706956
										388.94	-0.239678	0.0354432	-0.25061	0.00707989
										389.55	-0.240008	0.0355048	-0.250681	0.00709023
										390.16	-0.240338	0.0355665	-0.250753	0.00710058
										390.77	-0.240668	0.0356282	-0.250824	0.00711094
										391.38	-0.240998	0.0356899	-0.250896	0.00712132
										391.99	-0.241328	0.0357517	-0.250967	0.00713171
										392.6	-0.241658	0.0358136	-0.251039	0.00714211
										393.21	-0.241988	0.0358755	-0.25111	0.00715252
										393.82	-0.242318	0.0359375	-0.251182	0.00716294
										394.43	-0.242648	0.0359995	-0.251253	0.00717338
										395.04	-0.242978	0.0360616	-0.251325	0.00718382
										395.65	-0.243309	0.0361237	-0.251396	0.00719428
										396.26	-0.243639	0.0361859	-0.251468	0.00720476
										396.87	-0.243969	0.0362481	-0.251539	0.00721524
										397.48	-0.244299	0.0363104	-0.251611	0.00722573
										398.09	-0.244629	0.0363728	-0.251682	0.00723624
										398.7	-0.244959	0.0364352	-0.251754	0.00724675
										399.31	-0.245289	0.0364976	-0.251825	0.00725728
										399.92	-0.245619	0.0365601	-0.251897	0.00726782
										400.53	-0.245949	0.0366227	-0.251968	0.00727838
										401.14	-0.246279	0.0366853	-0.25204	0.00728894
										401.75	-0.246609	0.0367479	-0.252111	0.00729951
										402.36	-0.246939	0.0368106	-0.252183	0.0073101
										402.97	-0.247269	0.0368734	-0.252254	0.00732069
										403.58	-0.2476	0.0369362	-0.252326	0.0073313
										404.19	-0.24793	0.0369991	-0.252397	0.00734192
										404.8	-0.24826	0.037062	-0.252469	0.00735255
										405.41	-0.24859	0.0371249	-0.252541	0.00736319
										406.02	-0.24892	0.0371879	-0.252612	0.00737384
										406.63	-0.24925	0.037251	-0.252684	0.00738451
										407.24	-0.24958	0.0373141	-0.252755	0.00739518
										407.85	-0.24991	0.0373773	-0.252827	0.00740586
										408.46	-0.25024	0.0374405	-0.252898	0.00741656
										409.07	-0.25057	0.0375037	-0.25297	0.00742726
										409.68	-0.2509	0.037567	-0.253041	0.00743798
										410.29	-0.25123	0.0376304	-0.253113	0.00744871
										410.9	-0.251561	0.0376937	-0.253184	0.00745945
										411.51	-0.251891	0.0377572	-0.253256	0.00747019
										412.12	-0.252221	0.0378207	-0.253327	0.00748095
										412.73	-0.252551	0.0378842	-0.253399	0.00749172
										413.34	-0.252881	0.0379478	-0.25347	0.0075025
										413.95	-0.253211	0.0380114	-0.253542	0.00751329
										414.56	-0.253541	0.0380751	-0.253613	0.00752409
										415.17	-0.253871	0.0381388	-0.253685	0.0075349
										415.78	-0.254201	0.0382026	-0.253756	0.00754572
										416.39	-0.254531	0.0382664	-0.253828	0.00755655
										417	-0.254861	0.0383302	-0.253899	0.00756739
										417.61	-0.255191	0.0383941	-0.253971	0.00757824
										418.22	-0.255522	0.0384581	-0.254042	0.00758911
										418.83	-0.255852	0.0385221	-0.254114	0.00759998
										419.44	-0.256182	0.0385861	-0.254185	0.00761086
										420.05	-0.256512	0.0386502	-0.254257	0.00762175
										420.66	-0.256842	0.0387143	-0.254328	0.00763265
										421.27	-0.257172	0.0387785	-0.2544	0.00764356
										421.88	-0.257502	0.0388427	-0.254471	0.00765448
										422.49	-0.257832	0.0389069	-0.254543	0.00766541
										423.1	-0.258162	0.0389712	-0.254614	0.00767635
										423.71	-0.258492	0.0390356	-0.254686	0.0076873
										424.32	-0.258822	0.0391	-0.254757	0.00769826
										424.93	-0.259152	0.0391644	-0.254829	0.00770923
										425.54	-0.259483	0.0392288	-0.2549	0.00772021
										426.15	-0.259813	0.0392933	-0.254972	0.00773119
										426.76	-0.260143	0.0393579	-0.255043	0.00774219
										427.37	-0.260473	0.0394225	-0.255115	0.0077532
										427.98	-0.260803	0.0394871	-0.255186	0.00776421
										428.59	-0.261133	0.0395518	-0.255258	0.00777524
										429.2	-0.261463	0.0396165	-0.255329	0.00778627
										429.81	-0.261793	0.0396812	-0.255401	0.00779732
										430.42	-0.262123	0.039746	-0.255473	0.00780837
										431.03	-0.262453	0.0398109	-0.255544	0.00781943
										431.64	-0.262783	0.0398757	-0.255616	0.0078305
										432.25	-0.263113	0.0399407	-0.255687	0.00784158
										432.86	-0.263444	0.0400056	-0.255759	0.00785267
										433.47	-0.263774	0.0400706	-0.25583	0.00786377
										434.08	-0.264104	0.0401356	-0.255902	0.00787488
										434.69	-0.264434	0.0402007	-0.255973	0.007886
										435.3	-0.264764	0.0402658	-0.256045	0.00789712
										435.91	-0.265094	0.040331	-0.256116	0.00790826
										436.52	-0.265424	0.0403962	-0.256188	0.0079194
										437.13	-0.265754	0.0404614	-0.256259	0.00793055
										437.74	-0.266084	0.0405266	-0.256331	0.00794171
										438.35	-0.266414	0.0405919	-0.256402	0.00795288
										438.96	-0.266744	0.0406573	-0.256474	0.00796406
										439.57	-0.267074	0.0407227	-0.256545	0.00797525
										440.18	-0.267405	0.0407881	-0.256617	0.00798644
										440.79	-0.267735	0.0408535	-0.256688	0.00799765
										441.4	-0.268065	0.040919	-0.25676	0.00800886
										442.01	-0.268395	0.0409845	-0.256831	0.00802008
										442.62	-0.268725	0.0410501	-0.256903	0.00803131
										443.23	-0.269055	0.0411157	-0.256974	0.00804255
										443.84	-0.269385	0.0411813	-0.257046	0.00805379
										444.45	-0.269715	0.041247	-0.257117	0.00806505
										445.06	-0.270045	0.0413127	-0.257189	0.00807631
										445.67	-0.270375	0.0413785	-0.25726	0.00808758
										446.28	-0.270705	0.0414442	-0.257332	0.00809886
										446.89	-0.271035	0.0415101	-0.257403	0.00811015
										447.5	-0.271366	0.0415759	-0.257475	0.00812145
										448.11	-0.271696	0.0416418	-0.257546	0.00813275
										448.72	-0.272026	0.0417077	-0.257618	0.00814406
										449.33	-0.272356	0.0417737	-0.257689	0.00815538
										449.94	-0.272686	0.0418397	-0.257761	0.00816671
										450.55	-0.273016	0.0419057	-0.257832	0.00817805
										451.16	-0.273346	0.0419717	-0.257904	0.00818939
										451.77	-0.273676	0.0420378	-0.257975	0.00820075
										452.38	-0.274006	0.042104	-0.258047	0.00821211
										452.99	-0.274336	0.0421701	-0.258118	0.00822347
										453.6	-0.274666	0.0422363	-0.25819	0.00823485
										454.21	-0.274996	0.0423025	-0.258262	0.00824623
										454.82	-0.275327	0.0423688	-0.258333	0.00825762
										455.43	-0.275657	0.0424351	-0.258405	0.00826902
										456.04	-0.275987	0.0425014	-0.258476	0.00828043
										456.65	-0.276317	0.0425678	-0.258548	0.00829185
										457.26	-0.276647	0.0426342	-0.258619	0.00830327
										457.87	-0.276977	0.0427006	-0.258691	0.0083147
										458.48	-0.277307	0.0427671	-0.258762	0.00832614
										459.09	-0.277637	0.0428335	-0.258834	0.00833758
										459.7	-0.277967	0.0429001	-0.258905	0.00834903
										460.31	-0.278297	0.0429666	-0.258977	0.0083605
										460.92	-0.278627	0.0430332	-0.259048	0.00837196
										461.53	-0.278957	0.0430998	-0.25912	0.00838344
										462.14	-0.279288	0.0431665	-0.259191	0.00839492
										462.75	-0.279618	0.0432332	-0.259263	0.00840641
										463.36	-0.279948	0.0432999	-0.259334	0.00841791
										463.97	-0.280278	0.0433666	-0.259406	0.00842941
										464.58	-0.280608	0.0434334	-0.259477	0.00844093
										465.19	-0.280938	0.0435002	-0.259549	0.00845244
										465.8	-0.281268	0.043567	-0.25962	0.00846397
										466.41	-0.281598	0.0436339	-0.259692	0.00847551
										467.02	-0.281928	0.0437008	-0.259763	0.00848705
										467.63	-0.282258	0.0437677	-0.259835	0.00849859
										468.24	-0.282588	0.0438347	-0.259906	0.00851015
										468.85	-0.282918	0.0439017	-0.259978	0.00852171
										469.46	-0.283248	0.0439687	-0.260049	0.00853328
										470.07	-0.283579	0.0440357	-0.260121	0.00854486
										470.68	-0.283909	0.0441028	-0.260192	0.00855644
										471.29	-0.284239	0.0441699	-0.260264	0.00856803
										471.9	-0.284569	0.044237	-0.260335	0.00857963
										472.51	-0.284899	0.0443042	-0.260407	0.00859123
										473.12	-0.285229	0.0443714	-0.260478	0.00860284
										473.73	-0.285559	0.0444386	-0.26055	0.00861446
										474.34	-0.285889	0.0445059	-0.260621	0.00862609
										474.95	-0.286219	0.0445732	-0.260693	0.00863772
										475.56	-0.286549	0.0446405	-0.260764	0.00864936
										476.17	-0.286879	0.0447078	-0.260836	0.008661
										476.78	-0.287209	0.0447752	-0.260907	0.00867265
										477.39	-0.28754	0.0448426	-0.260979	0.00868431
										478	-0.28787	0.04491	-0.26105	0.00869598
										478.61	-0.2882	0.0449774	-0.261122	0.00870765
										479.22	-0.28853	0.0450449	-0.261194	0.00871933
										479.83	-0.28886	0.0451124	-0.261265	0.00873101
										480.44	-0.28919	0.0451799	-0.261337	0.00874271
										481.05	-0.28952	0.0452475	-0.261408	0.0087544
										481.66	-0.28985	0.0453151	-0.26148	0.00876611
										482.27	-0.29018	0.0453827	-0.261551	0.00877782
										482.88	-0.29051	0.0454503	-0.261623	0.00878954
										483.49	-0.29084	0.045518	-0.261694	0.00880126
										484.1	-0.29117	0.0455857	-0.261766	0.00881299
										484.71	-0.291501	0.0456534	-0.261837	0.00882473
										485.32	-0.291831	0.0457212	-0.261909	0.00883647
										485.93	-0.292161	0.045789	-0.26198	0.00884822
										486.54	-0.292491	0.0458568	-0.262052	0.00885998
										487.15	-0.292821	0.0459246	-0.262123	0.00887174
										487.76	-0.293151	0.0459924	-0.262195	0.00888351
										488.37	-0.293481	0.0460603	-0.262266	0.00889528
										488.98	-0.293811	0.0461282	-0.262338	0.00890707
										489.59	-0.294141	0.0461961	-0.262409	0.00891885
										490.2	-0.294471	0.0462641	-0.262481	0.00893065
										490.81	-0.294801	0.0463321	-0.262552	0.00894245
										491.42	-0.295131	0.0464001	-0.262624	0.00895425
										492.03	-0.295462	0.0464681	-0.262695	0.00896606
										492.64	-0.295792	0.0465362	-0.262767	0.00897788
										493.25	-0.296122	0.0466043	-0.262838	0.0089897
										493.86	-0.296452	0.0466724	-0.26291	0.00900153
										494.47	-0.296782	0.0467405	-0.262981	0.00901337
										495.08	-0.297112	0.0468087	-0.263053	0.00902521
										495.69	-0.297442	0.0468768	-0.263124	0.00903706
										496.3	-0.297772	0.0469451	-0.263196	0.00904891
										496.91	-0.298102	0.0470133	-0.263267	0.00906077
										497.52	-0.298432	0.0470815	-0.263339	0.00907264
										498.13	-0.298762	0.0471498	-0.26341	0.00908451
										498.74	-0.299092	0.0472181	-0.263482	0.00909639
										499.35	-0.299423	0.0472865	-0.263553	0.00910827
										499.96	-0.299753	0.0473548	-0.263625	0.00912016
										500.57	-0.300083	0.0474232	-0.263696	0.00913205
										501.18	-0.300413	0.0474916	-0.263768	0.00914395
										501.79	-0.300743	0.04756	-0.263839	0.00915586
										502.4	-0.301073	0.0476284	-0.263911	0.00916777
										503.01	-0.301403	0.0476969	-0.263982	0.00917968
										503.62	-0.301733	0.0477654	-0.264054	0.00919161
										504.23	-0.302063	0.0478339	-0.264126	0.00920354
										504.84	-0.302393	0.0479025	-0.264197	0.00921547
										505.45	-0.302723	0.047971	-0.264269	0.00922741
										506.06	-0.303053	0.0480396	-0.26434	0.00923935
										506.67	-0.303384	0.0481082	-0.264412	0.00925131
										507.28	-0.303714	0.0481768	-0.264483	0.00926326
										507.89	-0.304044	0.0482455	-0.264555	0.00927522
										508.5	-0.304374	0.0483142	-0.264626	0.00928719
										509.11	-0.304704	0.0483829	-0.264698	0.00929916
										509.72	-0.305034	0.0484516	-0.264769	0.00931114
										510.33	-0.305364	0.0485203	-0.264841	0.00932313
										510.94	-0.305694	0.0485891	-0.264912	0.00933511
										511.55	-0.306024	0.0486579	-0.264984	0.00934711
										512.16	-0.306354	0.0487267	-0.265055	0.00935911
										512.77	-0.306684	0.0487955	-0.265127	0.00937111
										513.38	-0.307014	0.0488644	-0.265198	0.00938312
										513.99	-0.307345	0.0489333	-0.26527	0.00939514
										514.6	-0.307675	0.0490022	-0.265341	0.00940716
										515.21	-0.308005	0.0490711	-0.265413	0.00941919
										515.82	-0.308335	0.04914	-0.265484	0.00943122
										516.43	-0.308665	0.049209	-0.265556	0.00944325
										517.04	-0.308995	0.0492779	-0.265627	0.0094553
										517.65	-0.309325	0.0493469	-0.265699	0.00946734
										518.26	-0.309655	0.049416	-0.26577	0.00947939
										518.87	-0.309985	0.049485	-0.265842	0.00949145
										519.48	-0.310315	0.0495541	-0.265913	0.00950351
										520.09	-0.310645	0.0496232	-0.265985	0.00951558
										520.7	-0.310975	0.0496923	-0.266056	0.00952765
										521.31	-0.311306	0.0497614	-0.266128	0.00953973
										521.92	-0.311636	0.0498305	-0.266199	0.00955181
										522.53	-0.311966	0.0498997	-0.266271	0.0095639
										523.14	-0.312296	0.0499689	-0.266342	0.00957599
										523.75	-0.312626	0.0500381	-0.266414	0.00958809
										524.36	-0.312956	0.0501073	-0.266485	0.00960019
										524.97	-0.313286	0.0501766	-0.266557	0.0096123
										525.58	-0.313616	0.0502459	-0.266628	0.00962441
										526.19	-0.313946	0.0503151	-0.2667	0.00963653
										526.8	-0.314276	0.0503845	-0.266771	0.00964865
										527.41	-0.314606	0.0504538	-0.266843	0.00966078
										528.02	-0.314936	0.0505231	-0.266914	0.00967291
										528.63	-0.315267	0.0505925	-0.266986	0.00968505
										529.24	-0.315597	0.0506619	-0.267058	0.00969719
										529.85	-0.315927	0.0507313	-0.267129	0.00970934
										530.46	-0.316257	0.0508007	-0.267201	0.00972149
										531.07	-0.316587	0.0508702	-0.267272	0.00973364
										531.68	-0.316917	0.0509396	-0.267344	0.0097458
										532.29	-0.317247	0.0510091	-0.267415	0.00975797
										532.9	-0.317577	0.0510786	-0.267487	0.00977014
										533.51	-0.317907	0.0511481	-0.267558	0.00978231
										534.12	-0.318237	0.0512177	-0.26763	0.00979449
										534.73	-0.318567	0.0512872	-0.267701	0.00980668
										535.34	-0.318897	0.0513568	-0.267773	0.00981886
										535.95	-0.319227	0.0514264	-0.267844	0.00983106
										536.56	-0.319558	0.051496	-0.267916	0.00984326
										537.17	-0.319888	0.0515657	-0.267987	0.00985546
										537.78	-0.320218	0.0516353	-0.268059	0.00986767
										538.39	-0.320548	0.051705	-0.26813	0.00987988
										539	-0.320878	0.0517747	-0.268202	0.00989209
										539.61	-0.321208	0.0518444	-0.268273	0.00990431
										540.22	-0.321538	0.0519141	-0.268345	0.00991654
										540.83	-0.321868	0.0519838	-0.268416	0.00992877
										541.44	-0.322198	0.0520536	-0.268488	0.009941
										542.05	-0.322528	0.0521234	-0.268559	0.00995324
										542.66	-0.322858	0.0521932	-0.268631	0.00996548
										543.27	-0.323188	0.052263	-0.268702	0.00997773
										543.88	-0.323519	0.0523328	-0.268774	0.00998998
										544.49	-0.323849	0.0524027	-0.268845	0.0100022
										545.1	-0.324179	0.0524725	-0.268917	0.0100145
										545.71	-0.324509	0.0525424	-0.268988	0.0100268
										546.32	-0.324839	0.0526123	-0.26906	0.010039
										546.93	-0.325169	0.0526822	-0.269131	0.0100513
										547.54	-0.325499	0.0527522	-0.269203	0.0100636
										548.15	-0.325829	0.0528221	-0.269274	0.0100759
										548.76	-0.326159	0.0528921	-0.269346	0.0100882
										549.37	-0.326489	0.0529621	-0.269417	0.0101004
										549.98	-0.326819	0.0530321	-0.269489	0.0101127
										550.59	-0.327149	0.0531021	-0.26956	0.010125
										551.2	-0.32748	0.0531722	-0.269632	0.0101373
										551.81	-0.32781	0.0532422	-0.269703	0.0101496
										552.42	-0.32814	0.0533123	-0.269775	0.010162
										553.03	-0.32847	0.0533824	-0.269847	0.0101743
										553.64	-0.3288	0.0534525	-0.269918	0.0101866
										554.25	-0.32913	0.0535226	-0.26999	0.0101989
										554.86	-0.32946	0.0535928	-0.270061	0.0102112
										555.47	-0.32979	0.0536629	-0.270133	0.0102236
										556.08	-0.33012	0.0537331	-0.270204	0.0102359
										556.69	-0.33045	0.0538033	-0.270276	0.0102483
										557.3	-0.33078	0.0538735	-0.270347	0.0102606
										557.91	-0.33111	0.0539437	-0.270419	0.0102729
										558.52	-0.331441	0.0540139	-0.27049	0.0102853
										559.13	-0.331771	0.0540842	-0.270562	0.0102977
										559.74	-0.332101	0.0541545	-0.270633	0.01031
										560.35	-0.332431	0.0542247	-0.270705	0.0103224
										560.96	-0.332761	0.054295	-0.270776	0.0103348
										561.57	-0.333091	0.0543654	-0.270848	0.0103471
										562.18	-0.333421	0.0544357	-0.270919	0.0103595
										562.79	-0.333751	0.054506	-0.270991	0.0103719
										563.4	-0.334081	0.0545764	-0.271062	0.0103843
										564.01	-0.334411	0.0546468	-0.271134	0.0103967
										564.62	-0.334741	0.0547172	-0.271205	0.010409
										565.23	-0.335071	0.0547876	-0.271277	0.0104214
										565.84	-0.335402	0.054858	-0.271348	0.0104338
										566.45	-0.335732	0.0549284	-0.27142	0.0104462
										567.06	-0.336062	0.0549989	-0.271491	0.0104587
										567.67	-0.336392	0.0550694	-0.271563	0.0104711
										568.28	-0.336722	0.0551399	-0.271634	0.0104835
										568.89	-0.337052	0.0552104	-0.271706	0.0104959
										569.5	-0.337382	0.0552809	-0.271777	0.0105083
										570.11	-0.337712	0.0553514	-0.271849	0.0105207
										570.72	-0.338042	0.055422	-0.27192	0.0105332
										571.33	-0.338372	0.0554925	-0.271992	0.0105456
										571.94	-0.338702	0.0555631	-0.272063	0.010558
										572.55	-0.339032	0.0556337	-0.272135	0.0105705
										573.16	-0.339363	0.0557043	-0.272206	0.0105829
										573.77	-0.339693	0.0557749	-0.272278	0.0105954
										574.38	-0.340023	0.0558455	-0.272349	0.0106078
										574.99	-0.340353	0.0559162	-0.272421	0.0106203
										575.6	-0.340683	0.0559869	-0.272492	0.0106328
										576.21	-0.341013	0.0560575	-0.272564	0.0106452
										576.82	-0.341343	0.0561282	-0.272635	0.0106577
										577.43	-0.341673	0.0561989	-0.272707	0.0106702
										578.04	-0.342003	0.0562696	-0.272779	0.0106826
										578.65	-0.342333	0.0563404	-0.27285	0.0106951
										579.26	-0.342663	0.0564111	-0.272922	0.0107076
										579.87	-0.342993	0.0564819	-0.272993	0.0107201
										580.48	-0.343324	0.0565527	-0.273065	0.0107326
										581.09	-0.343654	0.0566235	-0.273136	0.0107451
										581.7	-0.343984	0.0566943	-0.273208	0.0107575
										582.31	-0.344314	0.0567651	-0.273279	0.01077
										582.92	-0.344644	0.0568359	-0.273351	0.0107826
										583.53	-0.344974	0.0569068	-0.273422	0.0107951
										584.14	-0.345304	0.0569776	-0.273494	0.0108076
										584.75	-0.345634	0.0570485	-0.273565	0.0108201
										585.36	-0.345964	0.0571194	-0.273637	0.0108326
										585.97	-0.346294	0.0571903	-0.273708	0.0108451
										586.58	-0.346624	0.0572612	-0.27378	0.0108576
										587.19	-0.346954	0.0573321	-0.273851	0.0108702
										587.8	-0.347285	0.0574031	-0.273923	0.0108827
										588.41	-0.347615	0.057474	-0.273994	0.0108952
										589.02	-0.347945	0.057545	-0.274066	0.0109078
										589.63	-0.348275	0.057616	-0.274137	0.0109203
										590.24	-0.348605	0.057687	-0.274209	0.0109328
										590.85	-0.348935	0.057758	-0.27428	0.0109454
										591.46	-0.349265	0.057829	-0.274352	0.0109579
										592.07	-0.349595	0.0579	-0.274423	0.0109705
										592.68	-0.349925	0.0579711	-0.274495	0.0109831
										593.29	-0.350255	0.0580421	-0.274566	0.0109956
										593.9	-0.350585	0.0581132	-0.274638	0.0110082
										594.51	-0.350915	0.0581843	-0.274709	0.0110207
										595.12	-0.351246	0.0582554	-0.274781	0.0110333
										595.73	-0.351576	0.0583265	-0.274852	0.0110459
										596.34	-0.351906	0.0583976	-0.274924	0.0110585
										596.95	-0.352236	0.0584688	-0.274995	0.011071
										597.56	-0.352566	0.0585399	-0.275067	0.0110836
										598.17	-0.352896	0.0586111	-0.275138	0.0110962
										598.78	-0.353226	0.0586822	-0.27521	0.0111088
										599.39	-0.353556	0.0587534	-0.275281	0.0111214
										600	-0.353886	0.0588246	-0.275353	0.011134

## Sheet: Panel (e) left
Ramsey hold time (ms)	P_downdown	P_downdown mean error	P_downdown upper error	P_downdown lower error	P_updown	P_updown mean error	P_updown upper error	P_updown lower error	P_downup	P_downup mean error	P_downup upper error	P_downup lower error	P_upup	P_upup mean error	P_upup upper error	P_upup lower error
86	0.522088	0.031592	0.0315035	0.0316805	0.0120482	0.00708909	0.00905222	0.00512596	0.00401606	0.00434788	0.00635446	0.00234131	0.465863	0.0315492	0.0316859	0.0314124

## Sheet: Panel (e) right
Readout pulse phase phi (rad)	Parity	Parity mean error	Parity upper error	Parity lower error	FIT Readout pulse phase phi (rad)	FIT Parity	SIM Readout pulse phase phi (rad)	SIM Parity
-3.62082	-0.928571	0.0743108	0.107021	0.0416008	-4.71239	-3.55e-16	-4.39823	-0.562339
-3.16822	0.333333	0.262205	0.235777	0.288632	-4.61814	-0.180813	-4.31027	-0.688703
-2.71562	0.69697	0.124154	0.103385	0.144923	-4.52389	-0.35522	-4.2223	-0.793832
-2.48931	1	0.0778745	0	0.155749	-4.42965	-0.517043	-4.13434	-0.874478
-2.26301	0.939394	0.0634821	0.0353037	0.0916605	-4.3354	-0.66055	-4.04637	-0.928153
-2.03671	0.529412	0.201427	0.171338	0.231515	-4.24115	-0.780656	-3.95841	-0.953199
-1.81041	0.0769231	0.266335	0.260686	0.271984	-4.1469	-0.873108	-3.87044	-0.948844
-1.35781	-0.272727	0.165114	0.17323	0.156997	-4.05265	-0.934629	-3.78248	-0.915221
-1.13151	-0.47619	0.182664	0.159305	0.206024	-3.95841	-0.96304	-3.69451	-0.853369
-0.905205	-0.846154	0.105954	0.137887	0.0740214	-3.86416	-0.957336	-3.60655	-0.765197
-0.678904	-0.625	0.191813	0.229497	0.15413	-3.76991	-0.917717	-3.51858	-0.653427
-0.452603	-0.684211	0.117679	0.135423	0.0999348	-3.67566	-0.845587	-3.43062	-0.521511
0	0.0625	0.173724	0.171808	0.175641	-3.58142	-0.743503	-3.34265	-0.373519
0.452603	0.733333	0.123692	0.0996873	0.147697	-3.48717	-0.615079	-3.25469	-0.21402
0.678904	1	0.0722184	0	0.144437	-3.39292	-0.464866	-3.16673	-0.0479396
0.905205	0.866667	0.0649615	0.0506237	0.0792993	-3.29867	-0.298184	-3.07876	0.119596
1.13151	0.666667	0.211264	0.158306	0.264222	-3.20442	-0.12094	-2.9908	0.283415
1.35781	0.384615	0.178013	0.163553	0.192473	-3.11018	0.0605894	-2.90283	0.438459
1.81041	-0.307692	0.183328	0.194895	0.171762	-3.01593	0.239972	-2.81487	0.579944
2.26301	-1	0.043665	0.08733	0	-2.92168	0.410853	-2.7269	0.703499
2.48931	-0.913043	0.0895861	0.12854	0.0506316	-2.82743	0.56718	-2.63894	0.805313
2.71562	-0.52	0.168319	0.188639	0.147998	-2.73319	0.703414	-2.55097	0.88224
2.94192	-0.6	0.158052	0.181507	0.134597	-2.63894	0.81473	-2.46301	0.931908
3.16822	-0.05	0.15597	0.157201	0.154739	-2.54469	0.897183	-2.37504	0.95278
3.62082	0.703704	0.135897	0.110363	0.161431	-2.45044	0.947853	-2.28708	0.944214
					-2.35619	0.964944	-2.19911	0.906472
					-2.26195	0.947853	-2.11115	0.840722
					-2.1677	0.897183	-2.02319	0.748994
					-2.07345	0.81473	-1.93522	0.634118
					-1.9792	0.703414	-1.84726	0.499641
					-1.88496	0.56718	-1.75929	0.349715
					-1.79071	0.410853	-1.67133	0.188968
					-1.69646	0.239972	-1.58336	0.0223624
					-1.60221	0.0605894	-1.4954	-0.144959
					-1.50796	-0.12094	-1.40743	-0.30783
					-1.41372	-0.298184	-1.31947	-0.461222
					-1.31947	-0.464866	-1.2315	-0.600401
					-1.22522	-0.615079	-1.14354	-0.72107
					-1.13097	-0.743503	-1.05558	-0.819504
					-1.03673	-0.845587	-0.967611	-0.892663
					-0.942478	-0.917717	-0.879646	-0.938289
					-0.84823	-0.957336	-0.791681	-0.954975
					-0.753982	-0.96304	-0.703717	-0.942204
					-0.659734	-0.934629	-0.615752	-0.900371
					-0.565487	-0.873108	-0.527788	-0.830767
					-0.471239	-0.780656	-0.439823	-0.735541
					-0.376991	-0.66055	-0.351858	-0.617633
					-0.282743	-0.517043	-0.263894	-0.480683
					-0.188496	-0.35522	-0.175929	-0.328919
					-0.0942478	-0.180813	-0.0879646	-0.167025
					0	0	0	-3.87e-07
					0.0942478	0.180813	0.0879646	0.166999
					0.188496	0.35522	0.175929	0.328819
					0.282743	0.517043	0.263894	0.480463
					0.376991	0.66055	0.351858	0.617249
					0.471239	0.780656	0.439823	0.734955
					0.565487	0.873108	0.527788	0.829948
					0.659734	0.934629	0.615752	0.899294
					0.753982	0.96304	0.703717	0.940853
					0.84823	0.957336	0.791681	0.953342
					0.942478	0.917717	0.879646	0.936374
					1.03673	0.845587	0.967611	0.890473
					1.13097	0.743503	1.05558	0.817057
					1.22522	0.615079	1.14354	0.718394
					1.31947	0.464866	1.2315	0.597528
					1.41372	0.298184	1.31947	0.458191
					1.50796	0.12094	1.40743	0.304684
					1.60221	-0.0605894	1.4954	0.141746
					1.69646	-0.239972	1.58336	-0.0255916
					1.79071	-0.410853	1.67133	-0.192165
					1.88496	-0.56718	1.75929	-0.35283
					1.9792	-0.703414	1.84726	-0.502628
					2.07345	-0.81473	1.93522	-0.636934
					2.1677	-0.897183	2.02319	-0.751601
					2.26195	-0.947853	2.11115	-0.843091
					2.35619	-0.964944	2.19911	-0.908578
					2.45044	-0.947853	2.28708	-0.946041
					2.54469	-0.897183	2.37504	-0.954323
					2.63894	-0.81473	2.46301	-0.933168
					2.73319	-0.703414	2.55097	-0.883231
					2.82743	-0.56718	2.63894	-0.806051
					2.92168	-0.410853	2.7269	-0.704013
					3.01593	-0.239972	2.81487	-0.580265
					3.11018	-0.0605894	2.90283	-0.438629
					3.20442	0.12094	2.9908	-0.283476
					3.29867	0.298184	3.07876	-0.119597
					3.39292	0.464866	3.16673	0.0479492
					3.48717	0.615079	3.25469	0.213991
					3.58142	0.743503	3.34265	0.373401
					3.67566	0.845587	3.43062	0.521259
					3.76991	0.917717	3.51858	0.653001
					3.86416	0.957336	3.60655	0.764559
					3.95841	0.96304	3.69451	0.852489
					4.05265	0.934629	3.78248	0.914078
					4.1469	0.873108	3.87044	0.947423
					4.24115	0.780656	3.95841	0.951494
					4.3354	0.66055	4.04637	0.926165
					4.42965	0.517043	4.13434	0.87222
					4.52389	0.35522	4.2223	0.791323
					4.61814	0.180813	4.31027	0.685972
					4.71239	3.55e-16	4.39823	0.55942

## Sheet: Panel (f) left
detuning (Hz)	P_downdown	P_downdown mean error	P_downdown upper error	P_downdown lower error	P_updown	P_updown mean error	P_updown upper error	P_updown lower error	P_downup	P_downup mean error	P_downup upper error	P_downup lower error	P_upup	P_upup mean error	P_upup upper error	P_upup lower error
3.33	0.0740741	0.0511468	0.0666398	0.0356538	0.444444	0.0939054	0.0959178	0.0918931	0.481481	0.0944127	0.0950834	0.0937419	0	0.0178998	0.0357996	0

## Sheet: Panel (f) right
Readout pulse phase phi (rad)	Parity	Parity mean error	Parity upper error	Parity lower error	SIM Readout pulse phase phi (rad)	SIM Parity	FIT Readout pulse phase phi (rad)	FIT Parity
-3.62183	-0.714286	0.131573	0.156587	0.10656	-7.29562	0.199835	-4.71239	0.965504
-3.43632	-0.918367	0.0580748	0.0766824	0.0394671	-7.20765	0.0355142	-4.61814	0.902475
-3.29498	-0.909091	0.0934255	0.133921	0.0529296	-7.11969	-0.128885	-4.52389	0.809838
-2.65012	-0.365854	0.143777	0.152572	0.134982	-7.03172	-0.288288	-4.42965	0.690874
-2.20843	0.555556	0.157982	0.137843	0.178122	-6.94376	-0.437773	-4.3354	0.549796
-1.76675	0.945946	0.0568529	0.0314904	0.0822153	-6.85579	-0.572725	-4.24115	0.391604
-1.70491	1	0.0673278	0	0.134656	-6.76783	-0.688979	-4.1469	0.221901
-1.32506	0.833333	0.0928165	0.0699823	0.115651	-6.67987	-0.782944	-4.05265	0.0466986
-0.883374	-0.025641	0.15805	0.158698	0.157403	-6.5919	-0.85172	-3.95841	-0.127796
-0.441687	-0.454545	0.119212	0.127389	0.111035	-6.50394	-0.893185	-3.86416	-0.295402
-0.132506	-0.833333	0.0716773	0.0854553	0.0578992	-6.41597	-0.906057	-3.76991	-0.450181
0	-0.79661	0.0788104	0.0921965	0.0654243	-6.32801	-0.88994	-3.67566	-0.586651
0.441687	-0.212121	0.119415	0.122599	0.11623	-6.24004	-0.845332	-3.58142	-0.699976
0.883374	0.666667	0.12344	0.105207	0.141673	-6.15208	-0.773609	-3.48717	-0.786142
1.32506	1	0.0294363	0	0.0588727	-6.06411	-0.676986	-3.39292	-0.842098
1.48407	1	0.0673278	0	0.134656	-5.97615	-0.558446	-3.29867	-0.865859
1.5194	1	0.0222012	0	0.0444024	-5.88818	-0.421649	-3.20442	-0.856585
1.76675	0.714286	0.131573	0.10656	0.156587	-5.80022	-0.270818	-3.11018	-0.814605
2.20843	0.333333	0.161878	0.151957	0.171798	-5.71226	-0.11061	-3.01593	-0.741405
2.65012	-0.657143	0.126533	0.145009	0.108056	-5.62429	0.0540285	-2.92168	-0.639578
3.07414	-0.846154	0.151958	0.214439	0.0894772	-5.53633	0.218015	-2.82743	-0.512733
3.5335	-0.384615	0.178013	0.192473	0.163553	-5.44836	0.376287	-2.73319	-0.365361
					-5.3604	0.523958	-2.63894	-0.202685
					-5.27243	0.656468	-2.54469	-0.0304667
					-5.18447	0.769726	-2.45044	0.145193
					-5.0965	0.860236	-2.35619	0.31807
					-5.00854	0.925203	-2.26195	0.482042
					-4.92057	0.96262	-2.1677	0.631299
					-4.83261	0.971333	-2.07345	0.760554
					-4.74464	0.951071	-1.9792	0.865227
					-4.65668	0.90246	-1.88496	0.941612
					-4.56872	0.827	-1.79071	0.987001
					-4.48075	0.727021	-1.69646	0.999786
					-4.39279	0.605608	-1.60221	0.979516
					-4.30482	0.46651	-1.50796	0.926908
					-4.21686	0.314019	-1.41372	0.843825
					-4.12889	0.152845	-1.31947	0.733211
					-4.04093	-0.0120391	-1.22522	0.598985
					-3.95296	-0.175542	-1.13097	0.445901
					-3.865	-0.332617	-1.03673	0.279383
					-3.77703	-0.478414	-0.942478	0.105329
					-3.68907	-0.608434	-0.84823	-0.0700944
					-3.60111	-0.718661	-0.753982	-0.240673
					-3.51314	-0.805695	-0.659734	-0.400363
					-3.42518	-0.866847	-0.565487	-0.543509
					-3.33721	-0.900229	-0.471239	-0.665039
					-3.24925	-0.904812	-0.376991	-0.760647
					-3.16128	-0.880453	-0.282743	-0.826948
					-3.07332	-0.827905	-0.188496	-0.861592
					-2.98535	-0.748789	-0.0942478	-0.863351
					-2.89739	-0.645548	0	-0.832164
					-2.80942	-0.521369	0.0942478	-0.769136
					-2.72146	-0.380084	0.188496	-0.676498
					-2.63349	-0.226056	0.282743	-0.557534
					-2.54553	-0.0640385	0.376991	-0.416456
					-2.45757	0.100966	0.471239	-0.258264
					-2.3696	0.263865	0.565487	-0.088561
					-2.28164	0.41963	0.659734	0.0866413
					-2.19367	0.563452	0.753982	0.261136
					-2.10571	0.690892	0.84823	0.428742
					-2.01774	0.798015	0.942478	0.583521
					-1.92978	0.881516	1.03673	0.719991
					-1.84181	0.938817	1.13097	0.833316
					-1.75385	0.96815	1.22522	0.919482
					-1.66588	0.968608	1.31947	0.975437
					-1.57792	0.940179	1.41372	0.999199
					-1.48995	0.883741	1.50796	0.989925
					-1.40199	0.801035	1.60221	0.947945
					-1.31403	0.694617	1.69646	0.874745
					-1.22606	0.567772	1.79071	0.772918
					-1.1381	0.424415	1.88496	0.646073
					-1.05013	0.268973	1.9792	0.498701
					-0.962167	0.106245	2.07345	0.336025
					-0.874203	-0.058746	2.1677	0.163807
					-0.786238	-0.220905	2.26195	-0.0118529
					-0.698273	-0.375227	2.35619	-0.184731
					-0.610309	-0.516947	2.45044	-0.348702
					-0.522344	-0.64169	2.54469	-0.497959
					-0.43438	-0.745605	2.63894	-0.627214
					-0.346415	-0.825484	2.73319	-0.731887
					-0.25845	-0.878861	2.82743	-0.808272
					-0.170486	-0.904088	2.92168	-0.853661
					-0.0825212	-0.900386	3.01593	-0.866446
					0.00544336	-0.86787	3.11018	-0.846176
					0.093408	-0.807544	3.20442	-0.793568
					0.181373	-0.72127	3.29867	-0.710485
					0.269337	-0.611712	3.39292	-0.599871
					0.357302	-0.482252	3.48717	-0.465645
					0.445266	-0.336888	3.58142	-0.312561
					0.533231	-0.180107	3.67566	-0.146043
					0.621196	-0.0167488	3.76991	0.028011
					0.70916	0.148142	3.86416	0.203434
					0.797125	0.309475	3.95841	0.374013
					0.885089	0.46227	4.05265	0.533703
					0.973054	0.601809	4.1469	0.676849
					1.06102	0.723784	4.24115	0.798379
					1.14898	0.824428	4.3354	0.893987
					1.23695	0.900635	4.42965	0.960288
					1.32491	0.950052	4.52389	0.994931
					1.41288	0.971152	4.61814	0.996691
					1.50084	0.963283	4.71239	0.965504
					1.58881	0.926688
					1.67677	0.862497
					1.76474	0.77269
					1.8527	0.66004
					1.94066	0.528024
					2.02863	0.380718
					2.11659	0.222668
					2.20456	0.0587539
					2.29252	-0.105965
					2.38049	-0.266403
					2.46845	-0.417609
					2.55642	-0.554913
					2.64438	-0.674078
					2.73235	-0.771425
					2.82031	-0.843948
					2.90827	-0.889409
					2.99624	-0.906404
					3.0842	-0.894409
					3.17217	-0.853793
					3.26013	-0.78581
					3.3481	-0.69256
					3.43606	-0.57692
					3.52403	-0.44246
					3.61199	-0.293331
					3.69996	-0.134136
					3.78792	0.0302106
					3.87589	0.194635
					3.96385	0.354062
					4.05181	0.503571
					4.13978	0.638546
					4.22774	0.754821
					4.31571	0.848806
					4.40367	0.917601
					4.49164	0.959082
					4.5796	0.971969
					4.66757	0.955864
					4.75553	0.911266
					4.8435	0.839551
					4.93146	0.742934
					5.01943	0.624397
					5.10739	0.487601
					5.19535	0.33677
					5.28332	0.176559
					5.37128	0.0119143
					5.45925	-0.15208
					5.54721	-0.310362
					5.63518	-0.458044
					5.72314	-0.590568
					5.81111	-0.703842
					5.89907	-0.79437
					5.98704	-0.859355
					6.075	-0.896793
					6.16296	-0.905528
					6.25093	-0.885289
					6.33889	-0.836703
					6.42686	-0.761268
					6.51482	-0.661315
					6.60279	-0.539928
					6.69075	-0.400856
					6.77872	-0.248393
					6.86668	-0.0872439
					6.95465	0.0776142
					7.04261	0.241092
					7.13058	0.398143
					7.21854	0.543917
					7.3065	0.673915
					7.39447	0.784122
					7.48243	0.871137
					7.5704	0.932271
					7.65836	0.965638
					7.74633	0.970207
					7.83429	0.945837
					7.92226	0.893278
					8.01022	0.814155
					8.09819	0.710908
					8.18615	0.586725
					8.27412	0.445439
					8.36208	0.291412
					8.45004	0.129399
					8.53801	-0.0356001
					8.62597	-0.198491
					8.71394	-0.354245
					8.8019	-0.498054
					8.88987	-0.625479
					8.97783	-0.732586
					9.0658	-0.816068
					9.15376	-0.873349
					9.24173	-0.90266
					9.32969	-0.903096
					9.41765	-0.874644
					9.50562	-0.818181
					9.59358	-0.735451
					9.68155	-0.629007
					9.76951	-0.502136
					9.85748	-0.358753
					9.94544	-0.203285
					10.0334	-0.0405307
					10.1214	0.124485
					10.2093	0.286669
					10.2973	0.441015
