# Supplementary material for: Long-lived entanglement of molecules in magic-wavelength optical tweezers
Source: Nature. 2025 Jan 15;637(8047):827–32. doi: 10.1038/s41586-024-08365-1 (PMC11754098; doi:10.1038/s41586-024-08365-1)
Supplement: Supplementary file 4 — Source Data Extended Data Fig. 2 [file 41586_2024_8365_MOESM4_ESM.xlsx]

## Sheet: Extended Data Figure 2 data
nx1	nx2	ny1	ny2	nz1	nz2	J_bar / J
0	0	0	0	0	0	0.9889
0	1	0	0	0	0	0.7936
0	2	0	0	0	0	0.6817
0	3	0	0	0	0	0.614
0	4	0	0	0	0	0.5693
0	5	0	0	0	0	0.537
0	6	0	0	0	0	0.5127
0	7	0	0	0	0	0.4927
0	8	0	0	0	0	0.4765
0	9	0	0	0	0	0.4624
0	10	0	0	0	0	0.4503
1	0	0	0	0	0	0.7936
1	1	0	0	0	0	1.0004
1	2	0	0	0	0	0.811
1	3	0	0	0	0	0.7614
1	4	0	0	0	0	0.668
1	5	0	0	0	0	0.645
1	6	0	0	0	0	0.594
1	7	0	0	0	0	0.5825
1	8	0	0	0	0	0.5489
1	9	0	0	0	0	0.5413
1	10	0	0	0	0	0.5177
2	0	0	0	0	0	0.6817
2	1	0	0	0	0	0.811
2	2	0	0	0	0	1.012
2	3	0	0	0	0	0.8238
2	4	0	0	0	0	0.7906
2	5	0	0	0	0	0.7181
2	6	0	0	0	0	0.6678
2	7	0	0	0	0	0.6522
2	8	0	0	0	0	0.6046
2	9	0	0	0	0	0.6053
2	10	0	0	0	0	0.5667
3	0	0	0	0	0	0.614
3	1	0	0	0	0	0.7614
3	2	0	0	0	0	0.8238
3	3	0	0	0	0	1.0239
3	4	0	0	0	0	0.8358
3	5	0	0	0	0	0.8124
3	6	0	0	0	0	0.7558
3	7	0	0	0	0	0.6979
3	8	0	0	0	0	0.679
3	9	0	0	0	0	0.6465
3	10	0	0	0	0	0.6181
4	0	0	0	0	0	0.5693
4	1	0	0	0	0	0.668
4	2	0	0	0	0	0.7906
4	3	0	0	0	0	0.8358
4	4	0	0	0	0	1.0359
4	5	0	0	0	0	0.8473
4	6	0	0	0	0	0.827
4	7	0	0	0	0	0.7839
4	8	0	0	0	0	0.7239
4	9	0	0	0	0	0.6963
4	10	0	0	0	0	0.6792
5	0	0	0	0	0	0.537
5	1	0	0	0	0	0.645
5	2	0	0	0	0	0.7181
5	3	0	0	0	0	0.8124
5	4	0	0	0	0	0.8473
5	5	0	0	0	0	1.048
5	6	0	0	0	0	0.8587
5	7	0	0	0	0	0.8411
5	8	0	0	0	0	0.8055
5	9	0	0	0	0	0.7493
5	10	0	0	0	0	0.7161
6	0	0	0	0	0	0.5127
6	1	0	0	0	0	0.594
6	2	0	0	0	0	0.6678
6	3	0	0	0	0	0.7558
6	4	0	0	0	0	0.827
6	5	0	0	0	0	0.8587
6	6	0	0	0	0	1.0604
6	7	0	0	0	0	0.8705
6	8	0	0	0	0	0.854
6	9	0	0	0	0	0.8235
6	10	0	0	0	0	0.7725
7	0	0	0	0	0	0.4927
7	1	0	0	0	0	0.5825
7	2	0	0	0	0	0.6522
7	3	0	0	0	0	0.6979
7	4	0	0	0	0	0.7839
7	5	0	0	0	0	0.8411
7	6	0	0	0	0	0.8705
7	7	0	0	0	0	1.0729
7	8	0	0	0	0	0.8823
7	9	0	0	0	0	0.8678
7	10	0	0	0	0	0.8406
8	0	0	0	0	0	0.4765
8	1	0	0	0	0	0.5489
8	2	0	0	0	0	0.6046
8	3	0	0	0	0	0.679
8	4	0	0	0	0	0.7239
8	5	0	0	0	0	0.8055
8	6	0	0	0	0	0.854
8	7	0	0	0	0	0.8823
8	8	0	0	0	0	1.0856
8	9	0	0	0	0	0.8939
8	10	0	0	0	0	0.8786
9	0	0	0	0	0	0.4624
9	1	0	0	0	0	0.5413
9	2	0	0	0	0	0.6053
9	3	0	0	0	0	0.6465
9	4	0	0	0	0	0.6963
9	5	0	0	0	0	0.7493
9	6	0	0	0	0	0.8235
9	7	0	0	0	0	0.8678
9	8	0	0	0	0	0.8939
9	9	0	0	0	0	1.0985
9	10	0	0	0	0	0.9057
10	0	0	0	0	0	0.4503
10	1	0	0	0	0	0.5177
10	2	0	0	0	0	0.5667
10	3	0	0	0	0	0.6181
10	4	0	0	0	0	0.6792
10	5	0	0	0	0	0.7161
10	6	0	0	0	0	0.7725
10	7	0	0	0	0	0.8406
10	8	0	0	0	0	0.8786
10	9	0	0	0	0	0.9057
10	10	0	0	0	0	1.1116
0	0	0	0	0	0	0.9889
0	0	0	1	0	0	0.7873
0	0	0	2	0	0	0.6749
0	0	0	3	0	0	0.6079
0	0	0	4	0	0	0.5638
0	0	0	5	0	0	0.5321
0	0	0	6	0	0	0.5083
0	0	0	7	0	0	0.4884
0	0	0	8	0	0	0.4724
0	0	0	9	0	0	0.4584
0	0	0	10	0	0	0.4465
0	0	1	0	0	0	0.7873
0	0	1	1	0	0	0.9845
0	0	1	2	0	0	0.7899
0	0	1	3	0	0	0.7415
0	0	1	4	0	0	0.6496
0	0	1	5	0	0	0.6285
0	0	1	6	0	0	0.5783
0	0	1	7	0	0	0.568
0	0	1	8	0	0	0.5349
0	0	1	9	0	0	0.528
0	0	1	10	0	0	0.5048
0	0	2	0	0	0	0.6749
0	0	2	1	0	0	0.7899
0	0	2	2	0	0	0.9802
0	0	2	3	0	0	0.7881
0	0	2	4	0	0	0.7572
0	0	2	5	0	0	0.6869
0	0	2	6	0	0	0.6392
0	0	2	7	0	0	0.6254
0	0	2	8	0	0	0.5793
0	0	2	9	0	0	0.5812
0	0	2	10	0	0	0.5432
0	0	3	0	0	0	0.6079
0	0	3	1	0	0	0.7415
0	0	3	2	0	0	0.7881
0	0	3	3	0	0	0.9759
0	0	3	4	0	0	0.7853
0	0	3	5	0	0	0.7641
0	0	3	6	0	0	0.7111
0	0	3	7	0	0	0.6572
0	0	3	8	0	0	0.6404
0	0	3	9	0	0	0.6088
0	0	3	10	0	0	0.5855
0	0	4	0	0	0	0.5638
0	0	4	1	0	0	0.6496
0	0	4	2	0	0	0.7572
0	0	4	3	0	0	0.7853
0	0	4	4	0	0	0.9717
0	0	4	5	0	0	0.7821
0	0	4	6	0	0	0.7664
0	0	4	7	0	0	0.7255
0	0	4	8	0	0	0.6704
0	0	4	9	0	0	0.646
0	0	4	10	0	0	0.6308
0	0	5	0	0	0	0.5321
0	0	5	1	0	0	0.6285
0	0	5	2	0	0	0.6869
0	0	5	3	0	0	0.7641
0	0	5	4	0	0	0.7821
0	0	5	5	0	0	0.9675
0	0	5	6	0	0	0.7786
0	0	5	7	0	0	0.767
0	0	5	8	0	0	0.7332
0	0	5	9	0	0	0.6828
0	0	5	10	0	0	0.6536
0	0	6	0	0	0	0.5083
0	0	6	1	0	0	0.5783
0	0	6	2	0	0	0.6392
0	0	6	3	0	0	0.7111
0	0	6	4	0	0	0.7664
0	0	6	5	0	0	0.7786
0	0	6	6	0	0	0.9633
0	0	6	7	0	0	0.7755
0	0	6	8	0	0	0.766
0	0	6	9	0	0	0.7373
0	0	6	10	0	0	0.6912
0	0	7	0	0	0	0.4884
0	0	7	1	0	0	0.568
0	0	7	2	0	0	0.6254
0	0	7	3	0	0	0.6572
0	0	7	4	0	0	0.7255
0	0	7	5	0	0	0.767
0	0	7	6	0	0	0.7755
0	0	7	7	0	0	0.9592
0	0	7	8	0	0	0.7721
0	0	7	9	0	0	0.7642
0	0	7	10	0	0	0.7397
0	0	8	0	0	0	0.4724
0	0	8	1	0	0	0.5349
0	0	8	2	0	0	0.5793
0	0	8	3	0	0	0.6404
0	0	8	4	0	0	0.6704
0	0	8	5	0	0	0.7332
0	0	8	6	0	0	0.766
0	0	8	7	0	0	0.7721
0	0	8	8	0	0	0.9551
0	0	8	9	0	0	0.7684
0	0	8	10	0	0	0.7628
0	0	9	0	0	0	0.4584
0	0	9	1	0	0	0.528
0	0	9	2	0	0	0.5812
0	0	9	3	0	0	0.6088
0	0	9	4	0	0	0.646
0	0	9	5	0	0	0.6828
0	0	9	6	0	0	0.7373
0	0	9	7	0	0	0.7642
0	0	9	8	0	0	0.7684
0	0	9	9	0	0	0.951
0	0	9	10	0	0	0.7647
0	0	10	0	0	0	0.4465
0	0	10	1	0	0	0.5048
0	0	10	2	0	0	0.5432
0	0	10	3	0	0	0.5855
0	0	10	4	0	0	0.6308
0	0	10	5	0	0	0.6536
0	0	10	6	0	0	0.6912
0	0	10	7	0	0	0.7397
0	0	10	8	0	0	0.7628
0	0	10	9	0	0	0.7647
0	0	10	10	0	0	0.947
0	0	0	0	0	0	0.9889
0	0	0	0	0	1	0.7774
0	0	0	0	0	2	0.6644
0	0	0	0	0	3	0.5989
0	0	0	0	0	4	0.556
0	0	0	0	0	5	0.5249
0	0	0	0	0	6	0.5012
0	0	0	0	0	7	0.482
0	0	0	0	0	8	0.4661
0	0	0	0	0	9	0.4526
0	0	0	0	0	10	0.4407
0	0	0	0	1	0	0.7774
0	0	0	0	1	1	0.9601
0	0	0	0	1	2	0.7581
0	0	0	0	1	3	0.7124
0	0	0	0	1	4	0.6227
0	0	0	0	1	5	0.6034
0	0	0	0	1	6	0.5555
0	0	0	0	1	7	0.5459
0	0	0	0	1	8	0.5145
0	0	0	0	1	9	0.5086
0	0	0	0	1	10	0.4857
0	0	0	0	2	0	0.6644
0	0	0	0	2	1	0.7581
0	0	0	0	2	2	0.9331
0	0	0	0	2	3	0.7363
0	0	0	0	2	4	0.7096
0	0	0	0	2	5	0.6442
0	0	0	0	2	6	0.599
0	0	0	0	2	7	0.5873
0	0	0	0	2	8	0.5434
0	0	0	0	2	9	0.5471
0	0	0	0	2	10	0.5112
0	0	0	0	3	0	0.5989
0	0	0	0	3	1	0.7124
0	0	0	0	3	2	0.7363
0	0	0	0	3	3	0.9077
0	0	0	0	3	4	0.7152
0	0	0	0	3	5	0.6998
0	0	0	0	3	6	0.6503
0	0	0	0	3	7	0.6016
0	0	0	0	3	8	0.5878
0	0	0	0	3	9	0.5615
0	0	0	0	3	10	0.5358
0	0	0	0	4	0	0.556
0	0	0	0	4	1	0.6227
0	0	0	0	4	2	0.7096
0	0	0	0	4	3	0.7152
0	0	0	0	4	4	0.8837
0	0	0	0	4	5	0.6948
0	0	0	0	4	6	0.6867
0	0	0	0	4	7	0.6355
0	0	0	0	4	8	0.6006
0	0	0	0	4	9	0.5797
0	0	0	0	4	10	0.5669
0	0	0	0	5	0	0.5249
0	0	0	0	5	1	0.6034
0	0	0	0	5	2	0.6442
0	0	0	0	5	3	0.6998
0	0	0	0	5	4	0.6948
0	0	0	0	5	5	0.861
0	0	0	0	5	6	0.6754
0	0	0	0	5	7	0.6727
0	0	0	0	5	8	0.6434
0	0	0	0	5	9	0.5988
0	0	0	0	5	10	0.5745
0	0	0	0	6	0	0.5012
0	0	0	0	6	1	0.5555
0	0	0	0	6	2	0.599
0	0	0	0	6	3	0.6503
0	0	0	0	6	4	0.6867
0	0	0	0	6	5	0.6754
0	0	0	0	6	6	0.8396
0	0	0	0	6	7	0.6571
0	0	0	0	6	8	0.6585
0	0	0	0	6	9	0.6314
0	0	0	0	6	10	0.5948
0	0	0	0	7	0	0.482
0	0	0	0	7	1	0.5459
0	0	0	0	7	2	0.5873
0	0	0	0	7	3	0.6016
0	0	0	0	7	4	0.6355
0	0	0	0	7	5	0.6727
0	0	0	0	7	6	0.6571
0	0	0	0	7	7	0.8193
0	0	0	0	7	8	0.6397
0	0	0	0	7	9	0.6446
0	0	0	0	7	10	0.6217
0	0	0	0	8	0	0.4661
0	0	0	0	8	1	0.5145
0	0	0	0	8	2	0.5434
0	0	0	0	8	3	0.5878
0	0	0	0	8	4	0.6006
0	0	0	0	8	5	0.6434
0	0	0	0	8	6	0.6585
0	0	0	0	8	7	0.6397
0	0	0	0	8	8	0.8
0	0	0	0	8	9	0.6232
0	0	0	0	8	10	0.6322
0	0	0	0	9	0	0.4526
0	0	0	0	9	1	0.5086
0	0	0	0	9	2	0.5471
0	0	0	0	9	3	0.5615
0	0	0	0	9	4	0.5797
0	0	0	0	9	5	0.5988
0	0	0	0	9	6	0.6314
0	0	0	0	9	7	0.6446
0	0	0	0	9	8	0.6232
0	0	0	0	9	9	0.7817
0	0	0	0	9	10	0.6075
0	0	0	0	10	0	0.4407
0	0	0	0	10	1	0.4857
0	0	0	0	10	2	0.5112
0	0	0	0	10	3	0.5358
0	0	0	0	10	4	0.5669
0	0	0	0	10	5	0.5745
0	0	0	0	10	6	0.5948
0	0	0	0	10	7	0.6217
0	0	0	0	10	8	0.6322
0	0	0	0	10	9	0.6075
0	0	0	0	10	10	0.7643
