# Supplementary material for: Long-lived entanglement of molecules in magic-wavelength optical tweezers
Source: Nature. 2025 Jan 15;637(8047):827–32. doi: 10.1038/s41586-024-08365-1 (PMC11754098; doi:10.1038/s41586-024-08365-1)
Supplement: Supplementary file 5 — Source Data Extended Data Fig. 3 [file 41586_2024_8365_MOESM5_ESM.xlsx]

## Sheet: Blackman-Harris pulse
Rabi frequency (rad/s)	Optimum pulse time (s)	Optimum detuning (Hz)	Infidelity	Infidelity (with J_std 1.0 Hz)
0.628319	9.85511	16.3363	0.00072558	0.844526
1.85354	3.34072	16.3363	0.000585721	0.609748
3.07876	2.01125	16.3363	0.00106648	0.404627
4.30398	1.4387	16.663	0.000745351	0.267037
5.5292	1.1199	16.663	5.41995e-05	0.186584
6.75442	0.916755	16.663	0.000494725	0.136437
7.97965	0.775993	16.9897	0.000276151	0.100494
9.20487	0.686158	17.3165	0.000547999	0.0797927
10.4301	0.605555	17.3165	0.00145774	0.0652992
11.6553	0.541898	17.8131	0.00409919	0.0541269
12.8805	0.499967	18.1921	0.00863639	0.0506944
14.1058	0.45654	18.5711	0.0157905	0.050076
15.331	0.428132	19.3291	0.0244641	0.0525451
16.5562	0.403929	19.7081	0.0348603	0.0592056
17.7814	0.376096	20.2701	0.0460079	0.0657672
19.0066	0.35524	21.1326	0.0580702	0.07375
20.2319	0.333727	21.5639	0.0705419	0.0835474
21.4571	0.314671	22.4264	0.0831645	0.093079
22.6823	0.304007	23.289	0.0954477	0.103426
23.9075	0.288427	23.6941	0.10767	0.114279
25.1327	0.274366	24.6613	0.119519	0.124131

## Sheet: Hann pulse
Rabi frequency (rad/s)	Optimum pulse time (s)	Optimum detuning (Hz)	Infidelity	Infidelity (with J_std 1.0 Hz)
0.628319	7.07107	16.9646	0.00125605	0.824887
1.85354	2.39697	16.9646	0.000721657	0.57243
3.07876	1.44308	16.9646	0.00115514	0.388306
4.30398	1.03227	17.3039	0.000658382	0.264238
5.5292	0.80353	17.3039	6.18886e-05	0.178631
6.75442	0.657774	17.3039	0.000533984	0.125893
7.97965	0.556777	17.6432	0.000338349	0.0943194
9.20487	0.49232	17.9825	0.000428013	0.0760516
10.4301	0.434487	17.9825	0.000266931	0.0586109
11.6553	0.388813	18.4982	0.00169173	0.0497998
12.8805	0.358727	18.8918	0.00529015	0.0469731
14.1058	0.327568	19.2854	0.0116777	0.0470045
15.331	0.307186	20.0725	0.0200497	0.0522011
16.5562	0.28982	20.4661	0.0302338	0.0591153
17.7814	0.26985	21.0497	0.0415319	0.067102
19.0066	0.254886	21.9454	0.053667	0.0771393
20.2319	0.23945	22.8411	0.0664757	0.0877767
21.4571	0.230581	23.289	0.0791506	0.0989589
22.6823	0.218126	24.1847	0.0917332	0.109902
23.9075	0.206947	25.1076	0.104278	0.121025
25.1327	0.196859	26.1119	0.116684	0.132211

## Sheet: Square pulse
Rabi frequency (rad/s)	Optimum pulse time (s)	Optimum detuning (Hz)	Infidelity	Infidelity (with J_std 1.0 Hz)
0.628319	3.53553	16.9646	0.00112383	0.77508
1.85354	1.19849	16.9646	0.00224459	0.513414
3.07876	0.721538	16.9646	0.00572474	0.321393
4.30398	0.516136	17.3039	0.00899414	0.206386
5.5292	0.401765	17.3039	0.0105112	0.137389
6.75442	0.335336	17.6432	0.0215611	0.113802
7.97965	0.278388	17.9825	0.0319588	0.095189
9.20487	0.241333	17.9825	0.0304939	0.0768653
10.4301	0.212984	18.4982	0.0290386	0.0661943
11.6553	0.194332	18.8918	0.0317103	0.0633192
12.8805	0.179228	19.6789	0.038476	0.0665186
14.1058	0.168354	20.4661	0.0489321	0.0744794
15.331	0.1549	21.2533	0.0610253	0.0833682
16.5562	0.143437	22.3933	0.0748643	0.0948603
17.7814	0.136395	23.289	0.0887445	0.107232
19.0066	0.127602	24.1033	0.10329	0.119872
20.2319	0.122372	25.1076	0.117422	0.132962
21.4571	0.115385	26.1119	0.131149	0.145342
22.6823	0.109152	27.2655	0.144475	0.157556
23.9075	0.103558	28.3784	0.157329	0.169427
25.1327	0.10052	29.3148	0.169692	0.181185

## Sheet: Colormap
Pulse duration tau (s)	Detuning Delta (Hz)	Fidelity
0.188982	1.8792	0.518168
0.195281	1.8792	0.536382
0.201581	1.8792	0.553847
0.20788	1.8792	0.570537
0.214179	1.8792	0.586429
0.220479	1.8792	0.601501
0.226778	1.8792	0.615735
0.233078	1.8792	0.629111
0.239377	1.8792	0.64161
0.245676	1.8792	0.65321
0.251976	1.8792	0.66389
0.258275	1.8792	0.673626
0.264574	1.8792	0.682389
0.270874	1.8792	0.690152
0.277173	1.8792	0.696882
0.283473	1.8792	0.702547
0.289772	1.8792	0.707111
0.296071	1.8792	0.710537
0.302371	1.8792	0.712789
0.30867	1.8792	0.713829
0.31497	1.8792	0.71362
0.321269	1.8792	0.712128
0.327568	1.8792	0.709322
0.333868	1.8792	0.705172
0.340167	1.8792	0.699654
0.346467	1.8792	0.692752
0.352766	1.8792	0.684454
0.359065	1.8792	0.674754
0.365365	1.8792	0.663659
0.371664	1.8792	0.651179
0.377964	1.8792	0.637337
0.384263	1.8792	0.622165
0.390562	1.8792	0.605704
0.396862	1.8792	0.588008
0.403161	1.8792	0.569138
0.40946	1.8792	0.549167
0.41576	1.8792	0.528176
0.422059	1.8792	0.506258
0.428359	1.8792	0.483513
0.434658	1.8792	0.460048
0.440957	1.8792	0.435979
0.188982	1.94184	0.52357
0.195281	1.94184	0.5425
0.201581	1.94184	0.560732
0.20788	1.94184	0.578239
0.214179	1.94184	0.594996
0.220479	1.94184	0.610978
0.226778	1.94184	0.626163
0.233078	1.94184	0.640525
0.239377	1.94184	0.654041
0.245676	1.94184	0.666684
0.251976	1.94184	0.678426
0.258275	1.94184	0.689234
0.264574	1.94184	0.699076
0.270874	1.94184	0.707915
0.277173	1.94184	0.715711
0.283473	1.94184	0.722425
0.289772	1.94184	0.728012
0.296071	1.94184	0.73243
0.302371	1.94184	0.735632
0.30867	1.94184	0.737577
0.31497	1.94184	0.73822
0.321269	1.94184	0.737522
0.327568	1.94184	0.735445
0.333868	1.94184	0.731956
0.340167	1.94184	0.727029
0.346467	1.94184	0.720642
0.352766	1.94184	0.71278
0.359065	1.94184	0.703438
0.365365	1.94184	0.692618
0.371664	1.94184	0.680334
0.377964	1.94184	0.666607
0.384263	1.94184	0.65147
0.390562	1.94184	0.634967
0.396862	1.94184	0.617151
0.403161	1.94184	0.598087
0.40946	1.94184	0.577851
0.41576	1.94184	0.556526
0.422059	1.94184	0.534209
0.428359	1.94184	0.511001
0.434658	1.94184	0.487014
0.440957	1.94184	0.462367
0.188982	2.00448	0.528817
0.195281	2.00448	0.548444
0.201581	2.00448	0.567424
0.20788	2.00448	0.585728
0.214179	2.00448	0.603327
0.220479	2.00448	0.620195
0.226778	2.00448	0.636304
0.233078	2.00448	0.651625
0.239377	2.00448	0.666129
0.245676	2.00448	0.679784
0.251976	2.00448	0.692554
0.258275	2.00448	0.7044
0.264574	2.00448	0.715284
0.270874	2.00448	0.72516
0.277173	2.00448	0.733983
0.283473	2.00448	0.741705
0.289772	2.00448	0.748275
0.296071	2.00448	0.753642
0.302371	2.00448	0.757756
0.30867	2.00448	0.760565
0.31497	2.00448	0.762021
0.321269	2.00448	0.762079
0.327568	2.00448	0.760698
0.333868	2.00448	0.757839
0.340167	2.00448	0.753472
0.346467	2.00448	0.747574
0.352766	2.00448	0.740127
0.359065	2.00448	0.731126
0.365365	2.00448	0.720573
0.371664	2.00448	0.708479
0.377964	2.00448	0.694868
0.384263	2.00448	0.679774
0.390562	2.00448	0.663242
0.396862	2.00448	0.645327
0.403161	2.00448	0.626097
0.40946	2.00448	0.605628
0.41576	2.00448	0.58401
0.422059	2.00448	0.561339
0.428359	2.00448	0.53772
0.434658	2.00448	0.513269
0.440957	2.00448	0.488107
0.188982	2.06712	0.533899
0.195281	2.06712	0.554204
0.201581	2.06712	0.573912
0.20788	2.06712	0.592989
0.214179	2.06712	0.611406
0.220479	2.06712	0.629133
0.226778	2.06712	0.646138
0.233078	2.06712	0.662387
0.239377	2.06712	0.677846
0.245676	2.06712	0.692476
0.251976	2.06712	0.706236
0.258275	2.06712	0.719082
0.264574	2.06712	0.730966
0.270874	2.06712	0.741838
0.277173	2.06712	0.751644
0.283473	2.06712	0.760328
0.289772	2.06712	0.767835
0.296071	2.06712	0.774106
0.302371	2.06712	0.779083
0.30867	2.06712	0.782712
0.31497	2.06712	0.784938
0.321269	2.06712	0.78571
0.327568	2.06712	0.784983
0.333868	2.06712	0.782716
0.340167	2.06712	0.778876
0.346467	2.06712	0.773437
0.352766	2.06712	0.766381
0.359065	2.06712	0.757701
0.365365	2.06712	0.747399
0.371664	2.06712	0.735487
0.377964	2.06712	0.721989
0.384263	2.06712	0.706942
0.390562	2.06712	0.690391
0.396862	2.06712	0.672394
0.403161	2.06712	0.653022
0.40946	2.06712	0.632353
0.41576	2.06712	0.610479
0.422059	2.06712	0.587498
0.428359	2.06712	0.56352
0.434658	2.06712	0.538661
0.440957	2.06712	0.513044
0.188982	2.12976	0.538809
0.195281	2.12976	0.559772
0.201581	2.12976	0.580183
0.20788	2.12976	0.60001
0.214179	2.12976	0.619218
0.220479	2.12976	0.637774
0.226778	2.12976	0.655642
0.233078	2.12976	0.672785
0.239377	2.12976	0.689162
0.245676	2.12976	0.704729
0.251976	2.12976	0.719438
0.258275	2.12976	0.73324
0.264574	2.12976	0.746079
0.270874	2.12976	0.757899
0.277173	2.12976	0.768638
0.283473	2.12976	0.778236
0.289772	2.12976	0.786629
0.296071	2.12976	0.793752
0.302371	2.12976	0.799544
0.30867	2.12976	0.803942
0.31497	2.12976	0.806887
0.321269	2.12976	0.808326
0.327568	2.12976	0.808209
0.333868	2.12976	0.806493
0.340167	2.12976	0.803142
0.346467	2.12976	0.798128
0.352766	2.12976	0.791433
0.359065	2.12976	0.783049
0.365365	2.12976	0.772979
0.371664	2.12976	0.761237
0.377964	2.12976	0.747847
0.384263	2.12976	0.732847
0.390562	2.12976	0.716286
0.396862	2.12976	0.698223
0.403161	2.12976	0.67873
0.40946	2.12976	0.65789
0.41576	2.12976	0.635795
0.422059	2.12976	0.612547
0.428359	2.12976	0.588257
0.434658	2.12976	0.563043
0.440957	2.12976	0.53703
0.188982	2.1924	0.54354
0.195281	2.1924	0.565138
0.201581	2.1924	0.586229
0.20788	2.1924	0.606777
0.214179	2.1924	0.626747
0.220479	2.1924	0.6461
0.226778	2.1924	0.664798
0.233078	2.1924	0.682797
0.239377	2.1924	0.700053
0.245676	2.1924	0.716514
0.251976	2.1924	0.732128
0.258275	2.1924	0.746838
0.264574	2.1924	0.760583
0.270874	2.1924	0.773299
0.277173	2.1924	0.784919
0.283473	2.1924	0.795376
0.289772	2.1924	0.804599
0.296071	2.1924	0.81252
0.302371	2.1924	0.819069
0.30867	2.1924	0.824181
0.31497	2.1924	0.827794
0.321269	2.1924	0.829848
0.327568	2.1924	0.830292
0.333868	2.1924	0.82908
0.340167	2.1924	0.826175
0.346467	2.1924	0.821549
0.352766	2.1924	0.815182
0.359065	2.1924	0.807068
0.365365	2.1924	0.797209
0.371664	2.1924	0.785621
0.377964	2.1924	0.77233
0.384263	2.1924	0.757376
0.390562	2.1924	0.740809
0.396862	2.1924	0.722691
0.403161	2.1924	0.703097
0.40946	2.1924	0.682111
0.41576	2.1924	0.659827
0.422059	2.1924	0.636351
0.428359	2.1924	0.611794
0.434658	2.1924	0.586276
0.440957	2.1924	0.559924
0.188982	2.25504	0.548086
0.195281	2.25504	0.570295
0.201581	2.25504	0.592038
0.20788	2.25504	0.61328
0.214179	2.25504	0.633978
0.220479	2.25504	0.654095
0.226778	2.25504	0.673585
0.233078	2.25504	0.692401
0.239377	2.25504	0.710492
0.245676	2.25504	0.727802
0.251976	2.25504	0.744273
0.258275	2.25504	0.75984
0.264574	2.25504	0.774438
0.270874	2.25504	0.787995
0.277173	2.25504	0.800439
0.283473	2.25504	0.811696
0.289772	2.25504	0.821691
0.296071	2.25504	0.830349
0.302371	2.25504	0.837597
0.30867	2.25504	0.843365
0.31497	2.25504	0.847586
0.321269	2.25504	0.8502
0.327568	2.25504	0.851152
0.333868	2.25504	0.850396
0.340167	2.25504	0.847891
0.346467	2.25504	0.843611
0.352766	2.25504	0.837537
0.359065	2.25504	0.829662
0.365365	2.25504	0.81999
0.371664	2.25504	0.808537
0.377964	2.25504	0.795334
0.384263	2.25504	0.78042
0.390562	2.25504	0.763849
0.396862	2.25504	0.745686
0.403161	2.25504	0.726006
0.40946	2.25504	0.704897
0.41576	2.25504	0.682455
0.422059	2.25504	0.658786
0.428359	2.25504	0.634003
0.434658	2.25504	0.608229
0.440957	2.25504	0.581589
0.188982	2.31768	0.552437
0.195281	2.31768	0.575231
0.201581	2.31768	0.5976
0.20788	2.31768	0.619504
0.214179	2.31768	0.6409
0.220479	2.31768	0.661744
0.226778	2.31768	0.681987
0.233078	2.31768	0.701577
0.239377	2.31768	0.720457
0.245676	2.31768	0.738568
0.251976	2.31768	0.755843
0.258275	2.31768	0.772213
0.264574	2.31768	0.787607
0.270874	2.31768	0.801946
0.277173	2.31768	0.815153
0.283473	2.31768	0.827149
0.289772	2.31768	0.837852
0.296071	2.31768	0.847184
0.302371	2.31768	0.855068
0.30867	2.31768	0.861429
0.31497	2.31768	0.866199
0.321269	2.31768	0.869314
0.327568	2.31768	0.870719
0.333868	2.31768	0.870365
0.340167	2.31768	0.868213
0.346467	2.31768	0.864236
0.352766	2.31768	0.858415
0.359065	2.31768	0.850745
0.365365	2.31768	0.841232
0.371664	2.31768	0.829895
0.377964	2.31768	0.816765
0.384263	2.31768	0.801884
0.390562	2.31768	0.785309
0.396862	2.31768	0.767105
0.403161	2.31768	0.747353
0.40946	2.31768	0.72614
0.41576	2.31768	0.703566
0.422059	2.31768	0.679736
0.428359	2.31768	0.654766
0.434658	2.31768	0.628779
0.440957	2.31768	0.6019
0.188982	2.38032	0.556588
0.195281	2.38032	0.579941
0.201581	2.38032	0.602906
0.20788	2.38032	0.625439
0.214179	2.38032	0.647496
0.220479	2.38032	0.669028
0.226778	2.38032	0.689982
0.233078	2.38032	0.7103
0.239377	2.38032	0.729922
0.245676	2.38032	0.748782
0.251976	2.38032	0.766807
0.258275	2.38032	0.783924
0.264574	2.38032	0.800054
0.270874	2.38032	0.815114
0.277173	2.38032	0.82902
0.283473	2.38032	0.841689
0.289772	2.38032	0.853035
0.296071	2.38032	0.862975
0.302371	2.38032	0.871429
0.30867	2.38032	0.878319
0.31497	2.38032	0.883574
0.321269	2.38032	0.887129
0.327568	2.38032	0.888928
0.333868	2.38032	0.888921
0.340167	2.38032	0.887072
0.346467	2.38032	0.88335
0.352766	2.38032	0.877741
0.359065	2.38032	0.870241
0.365365	2.38032	0.860858
0.371664	2.38032	0.849612
0.377964	2.38032	0.836537
0.384263	2.38032	0.82168
0.390562	2.38032	0.805096
0.396862	2.38032	0.786857
0.403161	2.38032	0.767042
0.40946	2.38032	0.745742
0.41576	2.38032	0.723057
0.422059	2.38032	0.699095
0.428359	2.38032	0.673974
0.434658	2.38032	0.647813
0.440957	2.38032	0.620739
0.188982	2.44296	0.560532
0.195281	2.44296	0.584415
0.201581	2.44296	0.607944
0.20788	2.44296	0.631073
0.214179	2.44296	0.653754
0.220479	2.44296	0.675933
0.226778	2.44296	0.697554
0.233078	2.44296	0.718554
0.239377	2.44296	0.738867
0.245676	2.44296	0.758422
0.251976	2.44296	0.777141
0.258275	2.44296	0.794944
0.264574	2.44296	0.811747
0.270874	2.44296	0.827462
0.277173	2.44296	0.842002
0.283473	2.44296	0.855277
0.289772	2.44296	0.867197
0.296071	2.44296	0.877676
0.302371	2.44296	0.886631
0.30867	2.44296	0.893982
0.31497	2.44296	0.899656
0.321269	2.44296	0.903588
0.327568	2.44296	0.90572
0.333868	2.44296	0.906003
0.340167	2.44296	0.904402
0.346467	2.44296	0.900889
0.352766	2.44296	0.895449
0.359065	2.44296	0.888081
0.365365	2.44296	0.878796
0.371664	2.44296	0.867618
0.377964	2.44296	0.85458
0.384263	2.44296	0.839733
0.390562	2.44296	0.823136
0.396862	2.44296	0.804861
0.403161	2.44296	0.784989
0.40946	2.44296	0.763615
0.41576	2.44296	0.740838
0.422059	2.44296	0.716768
0.428359	2.44296	0.691522
0.434658	2.44296	0.66522
0.440957	2.44296	0.637991
0.188982	2.5056	0.564262
0.195281	2.5056	0.588647
0.201581	2.5056	0.612708
0.20788	2.5056	0.636397
0.214179	2.5056	0.659662
0.220479	2.5056	0.682446
0.226778	2.5056	0.704688
0.233078	2.5056	0.72632
0.239377	2.5056	0.747271
0.245676	2.5056	0.767464
0.251976	2.5056	0.786817
0.258275	2.5056	0.805244
0.264574	2.5056	0.822656
0.270874	2.5056	0.83896
0.277173	2.5056	0.854064
0.283473	2.5056	0.867874
0.289772	2.5056	0.880298
0.296071	2.5056	0.891245
0.302371	2.5056	0.900631
0.30867	2.5056	0.908374
0.31497	2.5056	0.9144
0.321269	2.5056	0.918643
0.327568	2.5056	0.921046
0.333868	2.5056	0.921561
0.340167	2.5056	0.920154
0.346467	2.5056	0.916799
0.352766	2.5056	0.911483
0.359065	2.5056	0.904209
0.365365	2.5056	0.894989
0.371664	2.5056	0.883849
0.377964	2.5056	0.870827
0.384263	2.5056	0.855975
0.390562	2.5056	0.839355
0.396862	2.5056	0.821042
0.403161	2.5056	0.801118
0.40946	2.5056	0.779679
0.41576	2.5056	0.756826
0.422059	2.5056	0.732668
0.428359	2.5056	0.707323
0.434658	2.5056	0.680911
0.440957	2.5056	0.653559
0.188982	2.56824	0.567773
0.195281	2.56824	0.592628
0.201581	2.56824	0.617187
0.20788	2.56824	0.641399
0.214179	2.56824	0.665208
0.220479	2.56824	0.688553
0.226778	2.56824	0.711368
0.233078	2.56824	0.733581
0.239377	2.56824	0.755116
0.245676	2.56824	0.775889
0.251976	2.56824	0.795815
0.258275	2.56824	0.814801
0.264574	2.56824	0.832755
0.270874	2.56824	0.849578
0.277173	2.56824	0.865176
0.283473	2.56824	0.879449
0.289772	2.56824	0.892303
0.296071	2.56824	0.903646
0.302371	2.56824	0.913391
0.30867	2.56824	0.921455
0.31497	2.56824	0.927764
0.321269	2.56824	0.932252
0.327568	2.56824	0.934863
0.333868	2.56824	0.935551
0.340167	2.56824	0.934282
0.346467	2.56824	0.931034
0.352766	2.56824	0.925797
0.359065	2.56824	0.918575
0.365365	2.56824	0.909386
0.371664	2.56824	0.898256
0.377964	2.56824	0.885227
0.384263	2.56824	0.870353
0.390562	2.56824	0.8537
0.396862	2.56824	0.835343
0.403161	2.56824	0.815367
0.40946	2.56824	0.793868
0.41576	2.56824	0.770949
0.422059	2.56824	0.746719
0.428359	2.56824	0.721294
0.434658	2.56824	0.694797
0.440957	2.56824	0.667353
0.188982	2.63088	0.571059
0.195281	2.63088	0.596352
0.201581	2.63088	0.621375
0.20788	2.63088	0.646072
0.214179	2.63088	0.670383
0.220479	2.63088	0.694243
0.226778	2.63088	0.717581
0.233078	2.63088	0.740322
0.239377	2.63088	0.762382
0.245676	2.63088	0.783676
0.251976	2.63088	0.804111
0.258275	2.63088	0.823591
0.264574	2.63088	0.842018
0.270874	2.63088	0.859291
0.277173	2.63088	0.87531
0.283473	2.63088	0.889973
0.289772	2.63088	0.903184
0.296071	2.63088	0.91485
0.302371	2.63088	0.92488
0.30867	2.63088	0.933193
0.31497	2.63088	0.939714
0.321269	2.63088	0.944379
0.327568	2.63088	0.947135
0.333868	2.63088	0.947935
0.340167	2.63088	0.946748
0.346467	2.63088	0.943555
0.352766	2.63088	0.938351
0.359065	2.63088	0.931142
0.365365	2.63088	0.921945
0.371664	2.63088	0.910795
0.377964	2.63088	0.897734
0.384263	2.63088	0.88282
0.390562	2.63088	0.866119
0.396862	2.63088	0.84771
0.403161	2.63088	0.827679
0.40946	2.63088	0.806123
0.41576	2.63088	0.783145
0.422059	2.63088	0.758855
0.428359	2.63088	0.733368
0.434658	2.63088	0.706805
0.440957	2.63088	0.679291
0.188982	2.69352	0.574114
0.195281	2.69352	0.599814
0.201581	2.69352	0.625263
0.20788	2.69352	0.650405
0.214179	2.69352	0.675174
0.220479	2.69352	0.699502
0.226778	2.69352	0.723313
0.233078	2.69352	0.746527
0.239377	2.69352	0.769057
0.245676	2.69352	0.790809
0.251976	2.69352	0.811689
0.258275	2.69352	0.831595
0.264574	2.69352	0.850425
0.270874	2.69352	0.868075
0.277173	2.69352	0.884441
0.283473	2.69352	0.899421
0.289772	2.69352	0.912914
0.296071	2.69352	0.924826
0.302371	2.69352	0.935068
0.30867	2.69352	0.943557
0.31497	2.69352	0.950222
0.321269	2.69352	0.954997
0.327568	2.69352	0.957831
0.333868	2.69352	0.958683
0.340167	2.69352	0.957522
0.346467	2.69352	0.954334
0.352766	2.69352	0.949115
0.359065	2.69352	0.941874
0.365365	2.69352	0.932636
0.371664	2.69352	0.921433
0.377964	2.69352	0.908315
0.384263	2.69352	0.893339
0.390562	2.69352	0.876576
0.396862	2.69352	0.858105
0.403161	2.69352	0.838013
0.40946	2.69352	0.816398
0.41576	2.69352	0.793365
0.422059	2.69352	0.769022
0.428359	2.69352	0.743484
0.434658	2.69352	0.71687
0.440957	2.69352	0.689304
0.188982	2.75616	0.576933
0.195281	2.75616	0.603005
0.201581	2.75616	0.628845
0.20788	2.75616	0.65439
0.214179	2.75616	0.679574
0.220479	2.75616	0.704321
0.226778	2.75616	0.728554
0.233078	2.75616	0.752185
0.239377	2.75616	0.775123
0.245676	2.75616	0.797272
0.251976	2.75616	0.818531
0.258275	2.75616	0.838794
0.264574	2.75616	0.857957
0.270874	2.75616	0.875911
0.277173	2.75616	0.892551
0.283473	2.75616	0.907771
0.289772	2.75616	0.921471
0.296071	2.75616	0.933556
0.302371	2.75616	0.943936
0.30867	2.75616	0.95253
0.31497	2.75616	0.959269
0.321269	2.75616	0.964087
0.327568	2.75616	0.966936
0.333868	2.75616	0.967777
0.340167	2.75616	0.966586
0.346467	2.75616	0.963351
0.352766	2.75616	0.958069
0.359065	2.75616	0.950755
0.365365	2.75616	0.941436
0.371664	2.75616	0.930151
0.377964	2.75616	0.916947
0.384263	2.75616	0.901887
0.390562	2.75616	0.885043
0.396862	2.75616	0.866496
0.403161	2.75616	0.846335
0.40946	2.75616	0.824658
0.41576	2.75616	0.801568
0.422059	2.75616	0.777175
0.428359	2.75616	0.751593
0.434658	2.75616	0.72494
0.440957	2.75616	0.697336
0.188982	2.8188	0.579512
0.195281	2.8188	0.605922
0.201581	2.8188	0.632114
0.20788	2.8188	0.658021
0.214179	2.8188	0.683573
0.220479	2.8188	0.708691
0.226778	2.8188	0.733291
0.233078	2.8188	0.757283
0.239377	2.8188	0.78057
0.245676	2.8188	0.803051
0.251976	2.8188	0.824622
0.258275	2.8188	0.845174
0.264574	2.8188	0.864598
0.270874	2.8188	0.882784
0.277173	2.8188	0.899622
0.283473	2.8188	0.915008
0.289772	2.8188	0.92884
0.296071	2.8188	0.941023
0.302371	2.8188	0.951468
0.30867	2.8188	0.960095
0.31497	2.8188	0.966835
0.321269	2.8188	0.971629
0.327568	2.8188	0.97443
0.333868	2.8188	0.975204
0.340167	2.8188	0.973927
0.346467	2.8188	0.970591
0.352766	2.8188	0.9652
0.359065	2.8188	0.957772
0.365365	2.8188	0.948335
0.371664	2.8188	0.936931
0.377964	2.8188	0.923614
0.384263	2.8188	0.908446
0.390562	2.8188	0.891503
0.396862	2.8188	0.872864
0.403161	2.8188	0.852624
0.40946	2.8188	0.830877
0.41576	2.8188	0.807728
0.422059	2.8188	0.783285
0.428359	2.8188	0.757662
0.434658	2.8188	0.730975
0.440957	2.8188	0.703343
0.188982	2.88144	0.581846
0.195281	2.88144	0.608558
0.201581	2.88144	0.635063
0.20788	2.88144	0.66129
0.214179	2.88144	0.687164
0.220479	2.88144	0.712602
0.226778	2.88144	0.737516
0.233078	2.88144	0.761811
0.239377	2.88144	0.785385
0.245676	2.88144	0.808135
0.251976	2.88144	0.829951
0.258275	2.88144	0.850722
0.264574	2.88144	0.870335
0.270874	2.88144	0.888678
0.277173	2.88144	0.905642
0.283473	2.88144	0.921119
0.289772	2.88144	0.935008
0.296071	2.88144	0.947214
0.302371	2.88144	0.95765
0.30867	2.88144	0.966239
0.31497	2.88144	0.972914
0.321269	2.88144	0.977618
0.327568	2.88144	0.980308
0.333868	2.88144	0.980953
0.340167	2.88144	0.979535
0.346467	2.88144	0.976049
0.352766	2.88144	0.970503
0.359065	2.88144	0.962917
0.365365	2.88144	0.953324
0.371664	2.88144	0.94177
0.377964	2.88144	0.92831
0.384263	2.88144	0.91301
0.390562	2.88144	0.895946
0.396862	2.88144	0.8772
0.403161	2.88144	0.856865
0.40946	2.88144	0.835039
0.41576	2.88144	0.811823
0.422059	2.88144	0.787327
0.428359	2.88144	0.761663
0.434658	2.88144	0.734945
0.440957	2.88144	0.707291
0.188982	2.94408	0.58393
0.195281	2.94408	0.61091
0.201581	2.94408	0.637688
0.20788	2.94408	0.664192
0.214179	2.94408	0.690341
0.220479	2.94408	0.716048
0.226778	2.94408	0.741221
0.233078	2.94408	0.76576
0.239377	2.94408	0.789561
0.245676	2.94408	0.812514
0.251976	2.94408	0.834508
0.258275	2.94408	0.855427
0.264574	2.94408	0.875159
0.270874	2.94408	0.893586
0.277173	2.94408	0.910601
0.283473	2.94408	0.926094
0.289772	2.94408	0.939967
0.296071	2.94408	0.952123
0.302371	2.94408	0.96248
0.30867	2.94408	0.970962
0.31497	2.94408	0.977504
0.321269	2.94408	0.982054
0.327568	2.94408	0.984572
0.333868	2.94408	0.98503
0.340167	2.94408	0.983417
0.346467	2.94408	0.97973
0.352766	2.94408	0.973982
0.359065	2.94408	0.966197
0.365365	2.94408	0.956411
0.371664	2.94408	0.944673
0.377964	2.94408	0.931041
0.384263	2.94408	0.915582
0.390562	2.94408	0.898375
0.396862	2.94408	0.879503
0.403161	2.94408	0.859059
0.40946	2.94408	0.83714
0.41576	2.94408	0.81385
0.422059	2.94408	0.789295
0.428359	2.94408	0.763585
0.434658	2.94408	0.736836
0.440957	2.94408	0.709162
0.188982	3.00672	0.585762
0.195281	3.00672	0.612972
0.201581	3.00672	0.639984
0.20788	3.00672	0.66672
0.214179	3.00672	0.693096
0.220479	3.00672	0.719021
0.226778	3.00672	0.744398
0.233078	3.00672	0.769123
0.239377	3.00672	0.793088
0.245676	3.00672	0.816181
0.251976	3.00672	0.838285
0.258275	3.00672	0.859284
0.264574	3.00672	0.879061
0.270874	3.00672	0.897501
0.277173	3.00672	0.914493
0.283473	3.00672	0.92993
0.289772	3.00672	0.943713
0.296071	3.00672	0.955749
0.302371	3.00672	0.965956
0.30867	3.00672	0.974261
0.31497	3.00672	0.980603
0.321269	3.00672	0.984936
0.327568	3.00672	0.987222
0.333868	3.00672	0.98744
0.340167	3.00672	0.985579
0.346467	3.00672	0.981644
0.352766	3.00672	0.975649
0.359065	3.00672	0.967623
0.365365	3.00672	0.957607
0.371664	3.00672	0.945652
0.377964	3.00672	0.931817
0.384263	3.00672	0.916174
0.390562	3.00672	0.898801
0.396862	3.00672	0.879783
0.403161	3.00672	0.859213
0.40946	3.00672	0.837188
0.41576	3.00672	0.813812
0.422059	3.00672	0.789189
0.428359	3.00672	0.763429
0.434658	3.00672	0.736645
0.440957	3.00672	0.708953
0.188982	3.06936	0.587337
0.195281	3.06936	0.614741
0.201581	3.06936	0.641945
0.20788	3.06936	0.668869
0.214179	3.06936	0.695425
0.220479	3.06936	0.721516
0.226778	3.06936	0.747041
0.233078	3.06936	0.771894
0.239377	3.06936	0.795962
0.245676	3.06936	0.819129
0.251976	3.06936	0.841276
0.258275	3.06936	0.862285
0.264574	3.06936	0.882039
0.270874	3.06936	0.90042
0.277173	3.06936	0.917317
0.283473	3.06936	0.932626
0.289772	3.06936	0.946248
0.296071	3.06936	0.958092
0.302371	3.06936	0.96808
0.30867	3.06936	0.976143
0.31497	3.06936	0.982224
0.321269	3.06936	0.986278
0.327568	3.06936	0.988275
0.333868	3.06936	0.988197
0.340167	3.06936	0.986038
0.346467	3.06936	0.981806
0.352766	3.06936	0.975521
0.359065	3.06936	0.967216
0.365365	3.06936	0.956933
0.371664	3.06936	0.944727
0.377964	3.06936	0.930661
0.384263	3.06936	0.914807
0.390562	3.06936	0.897245
0.396862	3.06936	0.87806
0.403161	3.06936	0.857347
0.40946	3.06936	0.835201
0.41576	3.06936	0.811723
0.422059	3.06936	0.787023
0.428359	3.06936	0.761206
0.434658	3.06936	0.734383
0.440957	3.06936	0.706666
0.188982	3.132	0.588654
0.195281	3.132	0.616213
0.201581	3.132	0.643569
0.20788	3.132	0.670637
0.214179	3.132	0.697323
0.220479	3.132	0.723528
0.226778	3.132	0.749146
0.233078	3.132	0.774067
0.239377	3.132	0.798176
0.245676	3.132	0.821352
0.251976	3.132	0.843477
0.258275	3.132	0.864428
0.264574	3.132	0.884088
0.270874	3.132	0.902339
0.277173	3.132	0.919073
0.283473	3.132	0.934183
0.289772	3.132	0.947575
0.296071	3.132	0.95916
0.302371	3.132	0.968864
0.30867	3.132	0.97662
0.31497	3.132	0.982378
0.321269	3.132	0.986096
0.327568	3.132	0.987748
0.333868	3.132	0.987321
0.340167	3.132	0.984815
0.346467	3.132	0.980241
0.352766	3.132	0.973624
0.359065	3.132	0.965
0.365365	3.132	0.954415
0.371664	3.132	0.941926
0.377964	3.132	0.927599
0.384263	3.132	0.911507
0.390562	3.132	0.893731
0.396862	3.132	0.874359
0.403161	3.132	0.853483
0.40946	3.132	0.8312
0.41576	3.132	0.807612
0.422059	3.132	0.782823
0.428359	3.132	0.75694
0.434658	3.132	0.730072
0.440957	3.132	0.702332
0.188982	3.19464	0.589707
0.195281	3.19464	0.617385
0.201581	3.19464	0.644852
0.20788	3.19464	0.672017
0.214179	3.19464	0.698786
0.220479	3.19464	0.725054
0.226778	3.19464	0.750711
0.233078	3.19464	0.775643
0.239377	3.19464	0.799731
0.245676	3.19464	0.822854
0.251976	3.19464	0.84489
0.258275	3.19464	0.865717
0.264574	3.19464	0.885214
0.270874	3.19464	0.903268
0.277173	3.19464	0.919768
0.283473	3.19464	0.934612
0.289772	3.19464	0.947706
0.296071	3.19464	0.958966
0.302371	3.19464	0.968321
0.30867	3.19464	0.97571
0.31497	3.19464	0.981084
0.321269	3.19464	0.984409
0.327568	3.19464	0.985664
0.333868	3.19464	0.984839
0.340167	3.19464	0.981938
0.346467	3.19464	0.976979
0.352766	3.19464	0.96999
0.359065	3.19464	0.96101
0.365365	3.19464	0.950089
0.371664	3.19464	0.937286
0.377964	3.19464	0.92267
0.384263	3.19464	0.906315
0.390562	3.19464	0.888303
0.396862	3.19464	0.868722
0.403161	3.19464	0.847665
0.40946	3.19464	0.825229
0.41576	3.19464	0.801515
0.422059	3.19464	0.776626
0.428359	3.19464	0.750668
0.434658	3.19464	0.723751
0.440957	3.19464	0.695983
0.188982	3.25728	0.590498
0.195281	3.25728	0.618257
0.201581	3.25728	0.645792
0.20788	3.25728	0.673012
0.214179	3.25728	0.699814
0.220479	3.25728	0.726092
0.226778	3.25728	0.751733
0.233078	3.25728	0.776617
0.239377	3.25728	0.800625
0.245676	3.25728	0.823632
0.251976	3.25728	0.845515
0.258275	3.25728	0.86615
0.264574	3.25728	0.88542
0.270874	3.25728	0.903209
0.277173	3.25728	0.919409
0.283473	3.25728	0.93392
0.289772	3.25728	0.946651
0.296071	3.25728	0.957524
0.302371	3.25728	0.96647
0.30867	3.25728	0.973432
0.31497	3.25728	0.978366
0.321269	3.25728	0.981245
0.327568	3.25728	0.982051
0.333868	3.25728	0.98078
0.340167	3.25728	0.977442
0.346467	3.25728	0.972056
0.352766	3.25728	0.964657
0.359065	3.25728	0.955286
0.365365	3.25728	0.943996
0.371664	3.25728	0.93085
0.377964	3.25728	0.915917
0.384263	3.25728	0.899274
0.390562	3.25728	0.881003
0.396862	3.25728	0.861194
0.403161	3.25728	0.839938
0.40946	3.25728	0.817333
0.41576	3.25728	0.793479
0.422059	3.25728	0.76848
0.428359	3.25728	0.74244
0.434658	3.25728	0.715466
0.440957	3.25728	0.68767
0.188982	3.31992	0.591023
0.195281	3.31992	0.618825
0.201581	3.31992	0.646388
0.20788	3.31992	0.673616
0.214179	3.31992	0.700405
0.220479	3.31992	0.726641
0.226778	3.31992	0.75221
0.233078	3.31992	0.776991
0.239377	3.31992	0.800858
0.245676	3.31992	0.823687
0.251976	3.31992	0.845354
0.258275	3.31992	0.865735
0.264574	3.31992	0.884712
0.270874	3.31992	0.90217
0.277173	3.31992	0.918007
0.283473	3.31992	0.932122
0.289772	3.31992	0.94443
0.296071	3.31992	0.954853
0.302371	3.31992	0.96333
0.30867	3.31992	0.969809
0.31497	3.31992	0.974252
0.321269	3.31992	0.976634
0.327568	3.31992	0.976944
0.333868	3.31992	0.975183
0.340167	3.31992	0.971365
0.346467	3.31992	0.965515
0.352766	3.31992	0.957669
0.359065	3.31992	0.947874
0.365365	3.31992	0.936185
0.371664	3.31992	0.922668
0.377964	3.31992	0.907392
0.384263	3.31992	0.890437
0.390562	3.31992	0.871887
0.396862	3.31992	0.851829
0.403161	3.31992	0.830358
0.40946	3.31992	0.80757
0.41576	3.31992	0.783564
0.422059	3.31992	0.758445
0.428359	3.31992	0.732315
0.434658	3.31992	0.705282
0.440957	3.31992	0.677455
0.188982	3.38256	0.591281
0.195281	3.38256	0.619088
0.201581	3.38256	0.646638
0.20788	3.38256	0.67383
0.214179	3.38256	0.700556
0.220479	3.38256	0.726701
0.226778	3.38256	0.752145
0.233078	3.38256	0.776764
0.239377	3.38256	0.800433
0.245676	3.38256	0.823026
0.251976	3.38256	0.844415
0.258275	3.38256	0.864479
0.264574	3.38256	0.883099
0.270874	3.38256	0.900166
0.277173	3.38256	0.915575
0.283473	3.38256	0.929233
0.289772	3.38256	0.941056
0.296071	3.38256	0.950974
0.302371	3.38256	0.958928
0.30867	3.38256	0.964872
0.31497	3.38256	0.968773
0.321269	3.38256	0.970611
0.327568	3.38256	0.970381
0.333868	3.38256	0.968089
0.340167	3.38256	0.963752
0.346467	3.38256	0.957401
0.352766	3.38256	0.949076
0.359065	3.38256	0.938826
0.365365	3.38256	0.92671
0.371664	3.38256	0.912795
0.377964	3.38256	0.897153
0.384263	3.38256	0.879865
0.390562	3.38256	0.861015
0.396862	3.38256	0.840692
0.403161	3.38256	0.81899
0.40946	3.38256	0.796005
0.41576	3.38256	0.771838
0.422059	3.38256	0.74659
0.428359	3.38256	0.720366
0.434658	3.38256	0.693272
0.440957	3.38256	0.665417
0.188982	3.4452	0.591272
0.195281	3.4452	0.619045
0.201581	3.4452	0.646541
0.20788	3.4452	0.673653
0.214179	3.4452	0.700269
0.220479	3.4452	0.726271
0.226778	3.4452	0.751537
0.233078	3.4452	0.775942
0.239377	3.4452	0.799355
0.245676	3.4452	0.82165
0.251976	3.4452	0.842701
0.258275	3.4452	0.862388
0.264574	3.4452	0.880592
0.270874	3.4452	0.897207
0.277173	3.4452	0.91213
0.283473	3.4452	0.925274
0.289772	3.4452	0.936558
0.296071	3.4452	0.945916
0.302371	3.4452	0.953295
0.30867	3.4452	0.958654
0.31497	3.4452	0.961966
0.321269	3.4452	0.963217
0.327568	3.4452	0.962406
0.333868	3.4452	0.959543
0.340167	3.4452	0.954653
0.346467	3.4452	0.947768
0.352766	3.4452	0.938933
0.359065	3.4452	0.9282
0.365365	3.4452	0.915631
0.371664	3.4452	0.901294
0.377964	3.4452	0.885265
0.384263	3.4452	0.867624
0.390562	3.4452	0.848456
0.396862	3.4452	0.827853
0.403161	3.4452	0.805907
0.40946	3.4452	0.782715
0.41576	3.4452	0.758378
0.422059	3.4452	0.732997
0.428359	3.4452	0.706676
0.434658	3.4452	0.679522
0.440957	3.4452	0.651643
0.188982	3.50784	0.590994
0.195281	3.50784	0.618697
0.201581	3.50784	0.646096
0.20788	3.50784	0.673084
0.214179	3.50784	0.699545
0.220479	3.50784	0.725356
0.226778	3.50784	0.750391
0.233078	3.50784	0.774525
0.239377	3.50784	0.797626
0.245676	3.50784	0.819568
0.251976	3.50784	0.840225
0.258275	3.50784	0.859475
0.264574	3.50784	0.877207
0.270874	3.50784	0.893311
0.277173	3.50784	0.907694
0.283473	3.50784	0.920268
0.289772	3.50784	0.930959
0.296071	3.50784	0.939707
0.302371	3.50784	0.946462
0.30867	3.50784	0.951191
0.31497	3.50784	0.953871
0.321269	3.50784	0.954494
0.327568	3.50784	0.953064
0.333868	3.50784	0.949597
0.340167	3.50784	0.94412
0.346467	3.50784	0.936672
0.352766	3.50784	0.927299
0.359065	3.50784	0.916058
0.365365	3.50784	0.903012
0.371664	3.50784	0.888233
0.377964	3.50784	0.871797
0.384263	3.50784	0.853786
0.390562	3.50784	0.834287
0.396862	3.50784	0.813391
0.403161	3.50784	0.79119
0.40946	3.50784	0.767784
0.41576	3.50784	0.743271
0.422059	3.50784	0.717754
0.428359	3.50784	0.691337
0.434658	3.50784	0.664127
0.440957	3.50784	0.636232
0.188982	3.57048	0.590447
0.195281	3.57048	0.618042
0.201581	3.57048	0.645307
0.20788	3.57048	0.672127
0.214179	3.57048	0.698384
0.220479	3.57048	0.723954
0.226778	3.57048	0.748709
0.233078	3.57048	0.77252
0.239377	3.57048	0.795256
0.245676	3.57048	0.81679
0.251976	3.57048	0.836995
0.258275	3.57048	0.855756
0.264574	3.57048	0.872958
0.270874	3.57048	0.888499
0.277173	3.57048	0.902287
0.283473	3.57048	0.91424
0.289772	3.57048	0.924289
0.296071	3.57048	0.932379
0.302371	3.57048	0.938467
0.30867	3.57048	0.942524
0.31497	3.57048	0.944532
0.321269	3.57048	0.944491
0.327568	3.57048	0.942407
0.333868	3.57048	0.938304
0.340167	3.57048	0.932212
0.346467	3.57048	0.924173
0.352766	3.57048	0.914238
0.359065	3.57048	0.902467
0.365365	3.57048	0.888925
0.371664	3.57048	0.873686
0.377964	3.57048	0.856827
0.384263	3.57048	0.838433
0.390562	3.57048	0.81859
0.396862	3.57048	0.79739
0.403161	3.57048	0.774929
0.40946	3.57048	0.751303
0.41576	3.57048	0.726613
0.422059	3.57048	0.700961
0.428359	3.57048	0.674453
0.434658	3.57048	0.647195
0.440957	3.57048	0.619294
0.188982	3.63312	0.589632
0.195281	3.63312	0.617082
0.201581	3.63312	0.644171
0.20788	3.63312	0.670781
0.214179	3.63312	0.69679
0.220479	3.63312	0.722072
0.226778	3.63312	0.746497
0.233078	3.63312	0.769934
0.239377	3.63312	0.792253
0.245676	3.63312	0.813324
0.251976	3.63312	0.833027
0.258275	3.63312	0.851244
0.264574	3.63312	0.867864
0.270874	3.63312	0.88279
0.277173	3.63312	0.895934
0.283473	3.63312	0.907218
0.289772	3.63312	0.916581
0.296071	3.63312	0.923969
0.302371	3.63312	0.929349
0.30867	3.63312	0.932694
0.31497	3.63312	0.933996
0.321269	3.63312	0.933256
0.327568	3.63312	0.93049
0.333868	3.63312	0.925722
0.340167	3.63312	0.918989
0.346467	3.63312	0.910337
0.352766	3.63312	0.899819
0.359065	3.63312	0.887499
0.365365	3.63312	0.873444
0.371664	3.63312	0.857729
0.377964	3.63312	0.840435
0.384263	3.63312	0.821647
0.390562	3.63312	0.801452
0.396862	3.63312	0.779944
0.403161	3.63312	0.757217
0.40946	3.63312	0.733371
0.41576	3.63312	0.708506
0.422059	3.63312	0.682725
0.428359	3.63312	0.656134
0.434658	3.63312	0.628839
0.440957	3.63312	0.600951
0.188982	3.69576	0.58855
0.195281	3.69576	0.615818
0.201581	3.69576	0.642691
0.20788	3.69576	0.669049
0.214179	3.69576	0.694766
0.220479	3.69576	0.719714
0.226778	3.69576	0.743761
0.233078	3.69576	0.766775
0.239377	3.69576	0.788625
0.245676	3.69576	0.809185
0.251976	3.69576	0.828334
0.258275	3.69576	0.845955
0.264574	3.69576	0.861946
0.270874	3.69576	0.876209
0.277173	3.69576	0.888662
0.283473	3.69576	0.899234
0.289772	3.69576	0.907867
0.296071	3.69576	0.914515
0.302371	3.69576	0.919148
0.30867	3.69576	0.921748
0.31497	3.69576	0.922311
0.321269	3.69576	0.920845
0.327568	3.69576	0.917368
0.333868	3.69576	0.911912
0.340167	3.69576	0.904516
0.346467	3.69576	0.895231
0.352766	3.69576	0.884113
0.359065	3.69576	0.871228
0.365365	3.69576	0.856647
0.371664	3.69576	0.840447
0.377964	3.69576	0.822709
0.384263	3.69576	0.803519
0.390562	3.69576	0.782968
0.396862	3.69576	0.761148
0.403161	3.69576	0.738158
0.40946	3.69576	0.714094
0.41576	3.69576	0.689061
0.422059	3.69576	0.66316
0.428359	3.69576	0.636499
0.434658	3.69576	0.609186
0.440957	3.69576	0.581329
0.188982	3.7584	0.5872
0.195281	3.7584	0.61425
0.201581	3.7584	0.64087
0.20788	3.7584	0.666935
0.214179	3.7584	0.692317
0.220479	3.7584	0.716886
0.226778	3.7584	0.740508
0.233078	3.7584	0.763051
0.239377	3.7584	0.784385
0.245676	3.7584	0.804385
0.251976	3.7584	0.822931
0.258275	3.7584	0.839912
0.264574	3.7584	0.855226
0.270874	3.7584	0.868781
0.277173	3.7584	0.880501
0.283473	3.7584	0.89032
0.289772	3.7584	0.898184
0.296071	3.7584	0.904056
0.302371	3.7584	0.90791
0.30867	3.7584	0.909734
0.31497	3.7584	0.90953
0.321269	3.7584	0.907312
0.327568	3.7584	0.903102
0.333868	3.7584	0.896937
0.340167	3.7584	0.888861
0.346467	3.7584	0.878927
0.352766	3.7584	0.867195
0.359065	3.7584	0.853735
0.365365	3.7584	0.838618
0.371664	3.7584	0.821924
0.377964	3.7584	0.803737
0.384263	3.7584	0.784143
0.390562	3.7584	0.763235
0.396862	3.7584	0.741107
0.403161	3.7584	0.717857
0.40946	3.7584	0.693585
0.41576	3.7584	0.668393
0.422059	3.7584	0.642387
0.428359	3.7584	0.615674
0.434658	3.7584	0.588363
0.440957	3.7584	0.560564
0.188982	3.82104	0.585585
0.195281	3.82104	0.612383
0.201581	3.82104	0.63871
0.20788	3.82104	0.664442
0.214179	3.82104	0.689447
0.220479	3.82104	0.713593
0.226778	3.82104	0.736746
0.233078	3.82104	0.758773
0.239377	3.82104	0.779546
0.245676	3.82104	0.79894
0.251976	3.82104	0.816838
0.258275	3.82104	0.833133
0.264574	3.82104	0.847727
0.270874	3.82104	0.860534
0.277173	3.82104	0.871482
0.283473	3.82104	0.880509
0.289772	3.82104	0.887571
0.296071	3.82104	0.892634
0.302371	3.82104	0.89568
0.30867	3.82104	0.896702
0.31497	3.82104	0.895708
0.321269	3.82104	0.892715
0.327568	3.82104	0.887754
0.333868	3.82104	0.880864
0.340167	3.82104	0.872093
0.346467	3.82104	0.861499
0.352766	3.82104	0.849144
0.359065	3.82104	0.8351
0.365365	3.82104	0.819442
0.371664	3.82104	0.802251
0.377964	3.82104	0.783614
0.384263	3.82104	0.763618
0.390562	3.82104	0.742357
0.396862	3.82104	0.719927
0.403161	3.82104	0.696427
0.40946	3.82104	0.671958
0.41576	3.82104	0.646625
0.422059	3.82104	0.620533
0.428359	3.82104	0.59379
0.434658	3.82104	0.566508
0.440957	3.82104	0.538796
0.188982	3.88368	0.583706
0.195281	3.88368	0.610217
0.201581	3.88368	0.636216
0.20788	3.88368	0.661576
0.214179	3.88368	0.686163
0.220479	3.88368	0.709845
0.226778	3.88368	0.732485
0.233078	3.88368	0.753953
0.239377	3.88368	0.77412
0.245676	3.88368	0.792864
0.251976	3.88368	0.810072
0.258275	3.88368	0.82564
0.264574	3.88368	0.839475
0.270874	3.88368	0.851496
0.277173	3.88368	0.861636
0.283473	3.88368	0.86984
0.289772	3.88368	0.876069
0.296071	3.88368	0.880296
0.302371	3.88368	0.882508
0.30867	3.88368	0.882705
0.31497	3.88368	0.8809
0.321269	3.88368	0.877117
0.327568	3.88368	0.871389
0.333868	3.88368	0.863761
0.340167	3.88368	0.854286
0.346467	3.88368	0.843022
0.352766	3.88368	0.830039
0.359065	3.88368	0.815408
0.365365	3.88368	0.799208
0.371664	3.88368	0.781522
0.377964	3.88368	0.762437
0.384263	3.88368	0.742045
0.390562	3.88368	0.72044
0.396862	3.88368	0.697719
0.403161	3.88368	0.673983
0.40946	3.88368	0.649335
0.41576	3.88368	0.623881
0.422059	3.88368	0.597727
0.428359	3.88368	0.570983
0.434658	3.88368	0.543761
0.440957	3.88368	0.516171
0.188982	3.94632	0.581567
0.195281	3.94632	0.607755
0.201581	3.94632	0.63339
0.20788	3.94632	0.65834
0.214179	3.94632	0.682471
0.220479	3.94632	0.705648
0.226778	3.94632	0.727734
0.233078	3.94632	0.748601
0.239377	3.94632	0.768122
0.245676	3.94632	0.786177
0.251976	3.94632	0.802655
0.258275	3.94632	0.817458
0.264574	3.94632	0.830498
0.270874	3.94632	0.841698
0.277173	3.94632	0.850998
0.283473	3.94632	0.858349
0.289772	3.94632	0.863718
0.296071	3.94632	0.867085
0.302371	3.94632	0.868442
0.30867	3.94632	0.867796
0.31497	3.94632	0.865165
0.321269	3.94632	0.860578
0.327568	3.94632	0.854073
0.333868	3.94632	0.845699
0.340167	3.94632	0.835513
0.346467	3.94632	0.823578
0.352766	3.94632	0.809963
0.359065	3.94632	0.794746
0.365365	3.94632	0.778007
0.371664	3.94632	0.759831
0.377964	3.94632	0.740307
0.384263	3.94632	0.719529
0.390562	3.94632	0.697593
0.396862	3.94632	0.674598
0.403161	3.94632	0.650646
0.40946	3.94632	0.625841
0.41576	3.94632	0.600291
0.422059	3.94632	0.574104
0.428359	3.94632	0.547392
0.434658	3.94632	0.520265
0.440957	3.94632	0.492836
0.188982	4.00896	0.579168
0.195281	4.00896	0.605002
0.201581	4.00896	0.630238
0.20788	4.00896	0.654742
0.214179	4.00896	0.678378
0.220479	4.00896	0.701011
0.226778	4.00896	0.722506
0.233078	4.00896	0.742733
0.239377	4.00896	0.761568
0.245676	4.00896	0.778896
0.251976	4.00896	0.794608
0.258275	4.00896	0.808612
0.264574	4.00896	0.820823
0.270874	4.00896	0.831172
0.277173	4.00896	0.839604
0.283473	4.00896	0.846077
0.289772	4.00896	0.850564
0.296071	4.00896	0.85305
0.302371	4.00896	0.853535
0.30867	4.00896	0.852032
0.31497	4.00896	0.848562
0.321269	4.00896	0.843161
0.327568	4.00896	0.835873
0.333868	4.00896	0.826749
0.340167	4.00896	0.81585
0.346467	4.00896	0.803243
0.352766	4.00896	0.789001
0.359065	4.00896	0.773203
0.365365	4.00896	0.755932
0.371664	4.00896	0.737276
0.377964	4.00896	0.717326
0.384263	4.00896	0.696177
0.390562	4.00896	0.673928
0.396862	4.00896	0.650679
0.403161	4.00896	0.626535
0.40946	4.00896	0.601601
0.41576	4.00896	0.575986
0.422059	4.00896	0.549801
0.428359	4.00896	0.523156
0.434658	4.00896	0.496165
0.440957	4.00896	0.468942
0.188982	4.0716	0.576514
0.195281	4.0716	0.601962
0.201581	4.0716	0.626764
0.20788	4.0716	0.650787
0.214179	4.0716	0.673892
0.220479	4.0716	0.695945
0.226778	4.0716	0.716811
0.233078	4.0716	0.736361
0.239377	4.0716	0.754476
0.245676	4.0716	0.77104
0.251976	4.0716	0.785954
0.258275	4.0716	0.799126
0.264574	4.0716	0.81048
0.270874	4.0716	0.819951
0.277173	4.0716	0.827491
0.283473	4.0716	0.833064
0.289772	4.0716	0.836649
0.296071	4.0716	0.838239
0.302371	4.0716	0.83784
0.30867	4.0716	0.835468
0.31497	4.0716	0.831153
0.321269	4.0716	0.824933
0.327568	4.0716	0.816859
0.333868	4.0716	0.806985
0.340167	4.0716	0.795375
0.346467	4.0716	0.782101
0.352766	4.0716	0.767238
0.359065	4.0716	0.750869
0.365365	4.0716	0.733078
0.371664	4.0716	0.713956
0.377964	4.0716	0.693597
0.384263	4.0716	0.672098
0.390562	4.0716	0.649559
0.396862	4.0716	0.626082
0.403161	4.0716	0.601775
0.40946	4.0716	0.576744
0.41576	4.0716	0.5511
0.422059	4.0716	0.524953
0.428359	4.0716	0.498418
0.434658	4.0716	0.471608
0.440957	4.0716	0.444637
0.188982	4.13424	0.573607
0.195281	4.13424	0.598637
0.201581	4.13424	0.622975
0.20788	4.13424	0.646482
0.214179	4.13424	0.669022
0.220479	4.13424	0.69046
0.226778	4.13424	0.710662
0.233078	4.13424	0.729502
0.239377	4.13424	0.746862
0.245676	4.13424	0.762632
0.251976	4.13424	0.776717
0.258275	4.13424	0.789029
0.264574	4.13424	0.799499
0.270874	4.13424	0.808069
0.277173	4.13424	0.814696
0.283473	4.13424	0.819352
0.289772	4.13424	0.822021
0.296071	4.13424	0.822703
0.302371	4.13424	0.821409
0.30867	4.13424	0.818162
0.31497	4.13424	0.812998
0.321269	4.13424	0.80596
0.327568	4.13424	0.7971
0.333868	4.13424	0.786479
0.340167	4.13424	0.774166
0.346467	4.13424	0.760234
0.352766	4.13424	0.744762
0.359065	4.13424	0.727835
0.365365	4.13424	0.709541
0.371664	4.13424	0.689972
0.377964	4.13424	0.669226
0.384263	4.13424	0.6474
0.390562	4.13424	0.624599
0.396862	4.13424	0.600926
0.403161	4.13424	0.576489
0.40946	4.13424	0.551397
0.41576	4.13424	0.525763
0.422059	4.13424	0.4997
0.428359	4.13424	0.47332
0.434658	4.13424	0.446739
0.440957	4.13424	0.42007
0.188982	4.19688	0.570452
0.195281	4.19688	0.595034
0.201581	4.19688	0.618875
0.20788	4.19688	0.641835
0.214179	4.19688	0.663777
0.220479	4.19688	0.684567
0.226778	4.19688	0.704072
0.233078	4.19688	0.72217
0.239377	4.19688	0.738745
0.245676	4.19688	0.753693
0.251976	4.19688	0.76692
0.258275	4.19688	0.778349
0.264574	4.19688	0.787913
0.270874	4.19688	0.795562
0.277173	4.19688	0.801259
0.283473	4.19688	0.804983
0.289772	4.19688	0.806725
0.296071	4.19688	0.806491
0.302371	4.19688	0.804297
0.30867	4.19688	0.800174
0.31497	4.19688	0.794161
0.321269	4.19688	0.786306
0.327568	4.19688	0.776667
0.333868	4.19688	0.765308
0.340167	4.19688	0.752301
0.346467	4.19688	0.737724
0.352766	4.19688	0.721659
0.359065	4.19688	0.704192
0.365365	4.19688	0.685415
0.371664	4.19688	0.665424
0.377964	4.19688	0.644317
0.384263	4.19688	0.622195
0.390562	4.19688	0.599163
0.396862	4.19688	0.575328
0.403161	4.19688	0.5508
0.40946	4.19688	0.52569
0.41576	4.19688	0.50011
0.422059	4.19688	0.474176
0.428359	4.19688	0.448
0.434658	4.19688	0.421699
0.440957	4.19688	0.395387
0.188982	4.25952	0.567052
0.195281	4.25952	0.591158
0.201581	4.25952	0.614471
0.20788	4.25952	0.636853
0.214179	4.25952	0.658167
0.220479	4.25952	0.678278
0.226778	4.25952	0.697057
0.233078	4.25952	0.714383
0.239377	4.25952	0.730145
0.245676	4.25952	0.744244
0.251976	4.25952	0.756591
0.258275	4.25952	0.767114
0.264574	4.25952	0.775753
0.270874	4.25952	0.782465
0.277173	4.25952	0.78722
0.283473	4.25952	0.790002
0.289772	4.25952	0.790809
0.296071	4.25952	0.789654
0.302371	4.25952	0.78656
0.30867	4.25952	0.781562
0.31497	4.25952	0.774704
0.321269	4.25952	0.766039
0.327568	4.25952	0.75563
0.333868	4.25952	0.743546
0.340167	4.25952	0.72986
0.346467	4.25952	0.714655
0.352766	4.25952	0.698016
0.359065	4.25952	0.680032
0.365365	4.25952	0.660799
0.371664	4.25952	0.640412
0.377964	4.25952	0.618975
0.384263	4.25952	0.59659
0.390562	4.25952	0.573365
0.396862	4.25952	0.549408
0.403161	4.25952	0.524832
0.40946	4.25952	0.499747
0.41576	4.25952	0.47427
0.422059	4.25952	0.448515
0.428359	4.25952	0.422596
0.434658	4.25952	0.39663
0.440957	4.25952	0.37073
0.188982	4.32216	0.563412
0.195281	4.32216	0.587013
0.201581	4.32216	0.60977
0.20788	4.32216	0.631546
0.214179	4.32216	0.652202
0.220479	4.32216	0.671605
0.226778	4.32216	0.68963
0.233078	4.32216	0.706158
0.239377	4.32216	0.721082
0.245676	4.32216	0.734308
0.251976	4.32216	0.745754
0.258275	4.32216	0.755353
0.264574	4.32216	0.763053
0.270874	4.32216	0.768815
0.277173	4.32216	0.772617
0.283473	4.32216	0.774451
0.289772	4.32216	0.774321
0.296071	4.32216	0.772245
0.302371	4.32216	0.768253
0.30867	4.32216	0.762385
0.31497	4.32216	0.75469
0.321269	4.32216	0.745227
0.327568	4.32216	0.734061
0.333868	4.32216	0.721267
0.340167	4.32216	0.706922
0.346467	4.32216	0.691111
0.352766	4.32216	0.673922
0.359065	4.32216	0.655448
0.365365	4.32216	0.635786
0.371664	4.32216	0.615038
0.377964	4.32216	0.593306
0.384263	4.32216	0.570696
0.390562	4.32216	0.547318
0.396862	4.32216	0.523283
0.403161	4.32216	0.498704
0.40946	4.32216	0.473695
0.41576	4.32216	0.448371
0.422059	4.32216	0.422848
0.428359	4.32216	0.397241
0.434658	4.32216	0.371666
0.440957	4.32216	0.346235
0.188982	4.3848	0.559536
0.195281	4.3848	0.582605
0.201581	4.3848	0.60478
0.20788	4.3848	0.625922
0.214179	4.3848	0.645893
0.220479	4.3848	0.664562
0.226778	4.3848	0.681806
0.233078	4.3848	0.697512
0.239377	4.3848	0.711577
0.245676	4.3848	0.72391
0.251976	4.3848	0.734438
0.258275	4.3848	0.743098
0.264574	4.3848	0.749846
0.270874	4.3848	0.754649
0.277173	4.3848	0.757493
0.283473	4.3848	0.758376
0.289772	4.3848	0.757309
0.296071	4.3848	0.754315
0.302371	4.3848	0.749431
0.30867	4.3848	0.742702
0.31497	4.3848	0.734182
0.321269	4.3848	0.723935
0.327568	4.3848	0.712031
0.333868	4.3848	0.698547
0.340167	4.3848	0.683565
0.346467	4.3848	0.667172
0.352766	4.3848	0.649462
0.359065	4.3848	0.630529
0.365365	4.3848	0.610474
0.371664	4.3848	0.589399
0.377964	4.3848	0.567411
0.384263	4.3848	0.544619
0.390562	4.3848	0.521133
0.396862	4.3848	0.497067
0.403161	4.3848	0.472535
0.40946	4.3848	0.447652
0.41576	4.3848	0.422536
0.422059	4.3848	0.397301
0.428359	4.3848	0.372063
0.434658	4.3848	0.346936
0.440957	4.3848	0.322032

## Sheet: Experimental
Detuning Delta (Hz)	P_updown+P_downup probability	P_updown+P_downup mean error	P_updown+P_downup upper error	P_updown+P_downup lower error
3.33	0.925926	0.0511468	0.0356538	0.0666398
